# Supplementary material for: NSD1 supports cell growth and regulates autophagy in HPV-negative head and neck squamous cell carcinoma
Source: Cell Death Discov. 2024 Feb 13;10:75. doi: 10.1038/s41420-024-01842-6 (PMC10861597; doi:10.1038/s41420-024-01842-6)
Supplement: Supplementary file 2 — Supplementary table 1 [file 41420_2024_1842_MOESM2_ESM.xlsx]

## Sheet: Supplementary table 1
Supplementary Table 1. Cell lines characterization
cell line	histology type	mutations	HPV status
FaDu	Hypopharynx squamous cell carcinoma	TP53/CDKN2A	negative (-)
Cal27	Tongue squamous cell carcinoma	TP53/CDKN2A	negative (-)
SCC61	Tongue squamous cell carcinoma	TP53	negative (-)
SCC4	Tongue squamous cell carcinoma	TP53/CDKN2A/NSD1 (S752Lfs*16)	negative (-)
JHU 022	Laryngeal squamous cell carcinoma	TP53	negative (-)
JHU 011	Laryngeal squamous cell carcinoma	TP53	negative (-)
