# Supplementary material for: NSD1 supports cell growth and regulates autophagy in HPV-negative head and neck squamous cell carcinoma
Source: Cell Death Discov. 2024 Feb 13;10:75. doi: 10.1038/s41420-024-01842-6 (PMC10861597; doi:10.1038/s41420-024-01842-6)
Supplement: Supplementary file 3 — Supplementary table 2 [file 41420_2024_1842_MOESM3_ESM.xlsx]

## Sheet: Supplementary table 2
Supplementary Table 2. shRNA oligos
NSD1 shRNA oligo 1 fw	CCGG CCGAGACGTCTCAGGTTAATCCTCGAGGATTAACCTGAGACGTCTCGGTTTTT
NSD1 shRNA oligo 1 rev	AATT AAAAACCGAGACGTCTCAGGTTAATCCTCGAGGATTAACCTGAGACGTCTCGG
NSD1 shRNA oligo 2 fw	CCGG AGGAGTGGATGGGACATATAACTCGAGTTATATGTCCCATCCACTCCTTTTTT
NSD1 shRNA oligo 2 rev	AATT AAAAAAGGAGTGGATGGGACATATAACTCGAGTTATATGTCCCATCCACTCCT
