# Supplementary material for: NSD1 supports cell growth and regulates autophagy in HPV-negative head and neck squamous cell carcinoma
Source: Cell Death Discov. 2024 Feb 13;10:75. doi: 10.1038/s41420-024-01842-6 (PMC10861597; doi:10.1038/s41420-024-01842-6)
Supplement: Supplementary file 4 — Supplementary table 3 [file 41420_2024_1842_MOESM4_ESM.xlsx]

## Sheet: Supplementary table 3
Supplementary Table 3. siRNA sequences
Gene symbol	Sequence	Supplier	Catalog number
NSD1 (si1)	5`-CUCAAGAACAUGAUAUCACUAAUTT-3`	Integrated DNA Technologies	#402447171
	3`-ACGAGUUCUUGUACUAUAGUGAUUAAA-5`		(hs.Ri.NSD1.13.1)
NSD1 (si2)	5`-GUUAAAAUCAUGAAAGCAGUCACTA -3`	Integrated DNA Technologies	#402447174
	3`-ACCAAUUUUAGUACUUUCGUCAGUGAU-5`		(hs.Ri.NSD1.13.2)
ULK1 (si1)	5`-GCCUGAAUCAGUAGAUACUUGAACG-3`	Integrated DNA Technologies	#329342712
	3`-GACGGACUUAGUCAUCUAUGAACUUGC-5`		(hs.Ri.ULK1.13.1)
ULK1 (si2)	5`-CGCAUUGAGCGAAACCUGCAGUCAC-3`	Integrated DNA Technologies	#329342715
	3`-UCGCGUAACUCGCUUUGGACGUCAGUG -5`		(hs.Ri.ULK1.13.2)
