# Supplementary material for: NSD1 supports cell growth and regulates autophagy in HPV-negative head and neck squamous cell carcinoma
Source: Cell Death Discov. 2024 Feb 13;10:75. doi: 10.1038/s41420-024-01842-6 (PMC10861597; doi:10.1038/s41420-024-01842-6)
Supplement: Supplementary file 5 — Supplementary table 4 [file 41420_2024_1842_MOESM5_ESM.xlsx]

## Sheet: Supplementary table 4
Supplementary Table 4. PCR primer sequences
Gene symbol	Primer sequence		Supplier	RefSeqNumber
NSD1	Primer 1	5'-AGCTCGTCTCCTGCAAGA-3'	Integrated DNA Technologies	NM_ 172349
	Primer 2	5'-CAGATGTCACACTGATGCCA-3'
WHSCl (NSD2)	Primer 1	5'-TCGGAAGAGAGACACAATCAC-3'	Integrated DNA Technologies	NM_ 133335
	Primer 2	5'-GTGGTTTACATGCATCAGACAG-3'
WHSC1L1 (NSD3)	Primer 1	5'-GTATCATCTCCTGAAGCAACATC-3	Integrated DNA Technologies	NM_023034
	Primer 2	5'-GAACTGTTTCAACCTGCTCCT-3'
ULK1	Primer 1	5'-CTACCTGGTTATGGAGTACTGC-3'	Integrated DNA Technologies	NM_003565
	Primer 2	5'-GGAAGAGCCTGATGGTGTC-3'
AKT	Primer 1	5'- CTCCCCTCAACAACTTCTCTG-3'	Integrated DNA Technologies	NM_005163
	Primer 2	5'- GCGTTCGATGACAGTGGT-3'
RNA18S5	Primer 1	5'-GAGACTCTGGCATGCTAACTAG-3'	Integrated DNA Technologies	NR_003286
	Primer 2	5'-GGACATCTAAGGGCATCACAG-3'
