# Supplementary material for: NSD1 supports cell growth and regulates autophagy in HPV-negative head and neck squamous cell carcinoma
Source: Cell Death Discov. 2024 Feb 13;10:75. doi: 10.1038/s41420-024-01842-6 (PMC10861597; doi:10.1038/s41420-024-01842-6)
Supplement: Supplementary file 6 — Supplementary table 5 [file 41420_2024_1842_MOESM6_ESM.xlsx]

## Sheet: Supplementary table 5
Supplementary Table 5. Antibodies and dilutions
Antibody name	Assay (IHC, Western blot, IHC)	Supplier, catalog number	Dilution
Primary antibodies
NSD1	Western blot	NeuroMab, 75-280	1:750
NSD1	IHC	Invitrogen, #PA5-84938	1:500
WHSC1/NSD2	Western blot	Abcam, ab75359	1:1000
WHSC1L1 (NSD3)	Western blot	Cell Signaling Technology, #92056	1:1000
Di-Methyl-Histone H3 (Lys36)	Western blot/IHC	Cell Signaling Technology, #2901	1:1000/1:200
Histone H3	Western blot	Cell Signaling Technology, #14269	1:1000
Phospho-mTOR (Ser2448)	Western blot	Cell Signaling Technology, #2971	1:1000
mTOR	Western blot	Cell Signaling Technology, #4517	1:500
Phospho-p70 S6 Kinase (Thr389)	Western blot	Cell Signaling Technology, #9205	1:1000
p70 S6 Kinase	Western blot	Cell Signaling Technology, #34475	1:1000
Phospho-S6 Ribosomal Protein (Ser240/244)	Western blot	Cell Signaling Technology, #2215	1:1000
S6 Ribosomal Protein	Western blot	Cell Signaling Technology, #2217	1:1000
Phospho-Akt (Ser473)	Western blot	Cell Signaling Technology, #4069	1:2000
Phospho-Akt (Thr308)	Western blot	Cell Signaling Technology, #4056	1:1000
Akt (pan)	Western blot	Cell Signaling Technology, #2920	1:2000
Phospho-Tuberin/TSC2 (Thr1462)	Western blot	Cell Signaling Technology, #3617	1:1000
Tuberin/TSC2	Western blot	Cell Signaling Technology, #4308	1:1000
Phospho-p44/42 MAPK (Erk1/2) (Thr202/Tyr204	Western blot	Cell Signaling Technology, #4370	1:2000
p44/42 MAPK (Erk1/2)	Western blot	Cell Signaling Technology, #9201	1:1000
ULK1	Western blot	Cell Signaling Technology, #6439	1:700
SQSTM1/p62	Western blot	Cell Signaling Technology, #5114	1:1000
LC3A/B	Western blot	Cell Signaling Technology, #12741	1:1000
Phospho-AMPKα (Thr172)	Western blot	Cell Signaling Technology, #50081	1:1000
AMPKα	Western blot	Cell Signaling Technology, #2793	1:700
Phospho-Beclin-1 (Ser30)	Western blot	Cell Signaling Technology, #35955	1:1000
Phospho-Beclin-1 (Ser93)	Western blot	Cell Signaling Technology, #14717	1:1000
Beclin-1	Western blot	Cell Signaling Technology, #4122	1:700
Vinculin	Western blot	Cell Signaling Technology, #13901	1:500
p62	IHC	Novus Bio, NBP1-48320	1:600
LC3B	IHC	Novus Bio, NB100-2220	1:600
Secondary antibodies
Anti-rabbit IgG, HRP-linked Antibody	Western blot	Cell Signaling Technology, #7074	1:1500
Anti-mouse IgG, HRP-linked Antibody	Western blot	Cell Signaling Technology, #7076	1:1500
