# Supplementary material for: NSD1 supports cell growth and regulates autophagy in HPV-negative head and neck squamous cell carcinoma
Source: Cell Death Discov. 2024 Feb 13;10:75. doi: 10.1038/s41420-024-01842-6 (PMC10861597; doi:10.1038/s41420-024-01842-6)
Supplement: Supplementary file 7 — Supplementary table 6 [file 41420_2024_1842_MOESM7_ESM.xlsx]

## Sheet: Supplementary table 6
Supplementary Table 6. Patient characteristics for the primary HNSCC tumors
Anatomical site	%
Larynx	11
Lymph node	3
Neck	11
Tongue	67
Tonsil	8
Prognostic stage	%
I	0
II	11
III	36
IVa	19
IVb	33
T stage	%
Tx	2
T1	8
T2	19
T3	44
T4	25
Lymph nodes	%
Negative	36
Positive	64
TMAs contained specimens from 36 patients (with characteristics ­­noted in the table), and for 6 normal epithelial tissues.
