# Supplementary material for: NSD1 supports cell growth and regulates autophagy in HPV-negative head and neck squamous cell carcinoma
Source: Cell Death Discov. 2024 Feb 13;10:75. doi: 10.1038/s41420-024-01842-6 (PMC10861597; doi:10.1038/s41420-024-01842-6)
Supplement: Supplementary file 8 — Supplementary table 7 [file 41420_2024_1842_MOESM8_ESM.xlsx]

## Sheet: Supplementary table 7
Table 7. PCR primer sequences for ChIP-assay
Gene symbol	Primer sequence		Supplier
ULK1(-1225…-1142)	Primer 1	5'- CGTGTACGGTGAACAGCACT-3'	Integrated DNA Technologies
	Primer 2	5'- GGGCTCACTCACAGAAGACA-3'
ULK1 (-636…-552)	Primer 1	5'-CCTAACCTCTAACTCAGCCATTCT-3'	Integrated DNA Technologies
	Primer 2	5'-GAGAACAGGCGTGGGAAATG-3'
ULK1 (+1038…+1175)	Primer 1	5'-CAAAATCCTGAAGGTGAGCCAG-3	Integrated DNA Technologies
	Primer 2	5'-GTCGTACAGGGCCACGATG-3'
ULK1 (+15 319…+15 418)	Primer 1	5'-GCCCTACTGCAACGCAAC-3'	Integrated DNA Technologies
	Primer 2	5'-ATCAGCAAATGCAAGGAAGGAG-3'
ULK1 (+28 439…+ 28 540)	Primer 1	5'-GTGTGATTTCCTGCCCTTTGC-3'	Integrated DNA Technologies
	Primer 2	5'-CAAGCCAACGAAGACAAGTGG-3'
