# Supplementary material for: NSD1 supports cell growth and regulates autophagy in HPV-negative head and neck squamous cell carcinoma
Source: Cell Death Discov. 2024 Feb 13;10:75. doi: 10.1038/s41420-024-01842-6 (PMC10861597; doi:10.1038/s41420-024-01842-6)
Supplement: Supplementary file 9 — Supplementary table 8 [file 41420_2024_1842_MOESM9_ESM.xlsx]

## Sheet: GO_CC
Pathway	SIZE	ES	NES	NOM p-val	FDR q-val	FWER p-val	RANK AT MAX	LEADING EDGE
GOCC_CYTOSOLIC_RIBOSOME	107	0.57	1.81	0	0.062	0.062	9767	tags=59%, list=24%, signal=78%
GOCC_CYTOSOLIC_LARGE_RIBOSOMAL_SUBUNIT	57	0.61	1.76	0	0.078	0.149	7563	tags=53%, list=19%, signal=65%
GOCC_RIBOSOMAL_SUBUNIT	187	0.48	1.62	0	0.395	0.67	9520	tags=50%, list=24%, signal=65%
GOCC_SMALL_RIBOSOMAL_SUBUNIT	74	0.52	1.58	0.005	0.459	0.827	10543	tags=57%, list=26%, signal=77%
GOCC_AUTOPHAGOSOME	99	0.5	1.58	0	0.389	0.845	7794	tags=40%, list=19%, signal=50%
GOCC_CHAPERONE_COMPLEX	28	0.61	1.53	0.012	0.557	0.963	11662	tags=68%, list=29%, signal=96%
GOCC_ACETYLCHOLINE_GATED_CHANNEL_COMPLEX	16	0.69	1.52	0.032	0.502	0.968	5986	tags=38%, list=15%, signal=44%
GOCC_CYTOSOLIC_SMALL_RIBOSOMAL_SUBUNIT	46	0.54	1.51	0.009	0.488	0.977	9315	tags=59%, list=23%, signal=76%
GOCC_RIBOSOME	229	0.44	1.5	0	0.483	0.983	9520	tags=46%, list=24%, signal=60%
GOCC_DENDRITE_CYTOPLASM	31	0.58	1.5	0.018	0.441	0.983	4069	tags=39%, list=10%, signal=43%
GOCC_INTEGRATOR_COMPLEX	28	0.6	1.5	0.028	0.411	0.984	4794	tags=29%, list=12%, signal=32%
GOCC_LARGE_RIBOSOMAL_SUBUNIT	115	0.46	1.47	0.003	0.513	0.998	9767	tags=49%, list=24%, signal=64%
GOCC_CLATHRIN_COAT_OF_COATED_PIT	16	0.65	1.45	0.048	0.555	0.999	10990	tags=69%, list=27%, signal=95%
GOCC_COMPLEX_OF_COLLAGEN_TRIMERS	21	0.62	1.44	0.043	0.532	1	3533	tags=38%, list=9%, signal=42%
GOCC_MHC_PROTEIN_COMPLEX	23	-0.74	-1.89	0.002	0.069	0.064	5262	tags=65%, list=13%, signal=75%
GOCC_LUMENAL_SIDE_OF_ENDOPLASMIC_RETICULUM_MEMBRANE	27	-0.65	-1.77	0.003	0.155	0.245	8028	tags=59%, list=20%, signal=74%
GOCC_NUCLEAR_REPLICATION_FORK	35	-0.55	-1.57	0.008	0.618	0.821	7380	tags=46%, list=18%, signal=56%
GOCC_GLYCOPROTEIN_COMPLEX	19	-0.63	-1.54	0.02	0.58	0.874	9217	tags=47%, list=23%, signal=61%
GOCC_INTRACILIARY_TRANSPORT_PARTICLE_B	18	-0.64	-1.54	0.029	0.467	0.876	9657	tags=61%, list=24%, signal=80%
GOCC_IMMUNOGLOBULIN_COMPLEX_CIRCULATING	70	-0.46	-1.5	0.003	0.508	0.938	3612	tags=3%, list=9%, signal=3%
GOCC_LUMENAL_SIDE_OF_MEMBRANE	34	-0.52	-1.48	0.023	0.525	0.963	8028	tags=47%, list=20%, signal=59%

## Sheet: Reactome
Pathway	SIZE	ES	NES	NOM p-val	FDR q-val	FWER p-val	RANK AT MAX	LEADING EDGE
REACTOME_EUKARYOTIC_TRANSLATION_ELONGATION	94	0.63	1.95	0	0.009	0.01	9767	tags=68%, list=24%, signal=90%
REACTOME_RESPONSE_OF_EIF2AK4_GCN2_TO_AMINO_ACID_DEFICIENCY	102	0.61	1.94	0	0.005	0.01	9767	tags=67%, list=24%, signal=88%
REACTOME_EUKARYOTIC_TRANSLATION_INITIATION	120	0.59	1.89	0	0.01	0.031	11630	tags=69%, list=29%, signal=97%
REACTOME_SRP_DEPENDENT_COTRANSLATIONAL_PROTEIN_TARGETING_TO_MEMBRANE	113	0.59	1.87	0	0.013	0.057	11604	tags=69%, list=29%, signal=97%
REACTOME_CELLULAR_RESPONSE_TO_STARVATION	157	0.56	1.86	0	0.013	0.068	10564	tags=65%, list=26%, signal=88%
REACTOME_NONSENSE_MEDIATED_DECAY_NMD	116	0.58	1.84	0	0.015	0.094	11604	tags=72%, list=29%, signal=102%
REACTOME_RRNA_PROCESSING	205	0.54	1.81	0	0.023	0.155	13113	tags=70%, list=33%, signal=104%
REACTOME_SELENOAMINO_ACID_METABOLISM	118	0.57	1.8	0	0.026	0.196	11604	tags=68%, list=29%, signal=95%
REACTOME_INFLUENZA_INFECTION	157	0.53	1.75	0	0.05	0.378	12713	tags=65%, list=32%, signal=95%
REACTOME_TRANSLATION	295	0.49	1.73	0	0.056	0.443	11630	tags=54%, list=29%, signal=76%
REACTOME_CREATION_OF_C4_AND_C2_ACTIVATORS	71	0.58	1.72	0	0.059	0.496	6208	tags=6%, list=15%, signal=7%
REACTOME_ACTIVATION_OF_THE_MRNA_UPON_BINDING_OF_THE_CAP_BINDING_COMPLEX_AND_EIFS_AND_SUBSEQUENT_BINDING_TO_43S	60	0.58	1.69	0.003	0.086	0.677	11630	tags=72%, list=29%, signal=101%
REACTOME_ZBP1_DAI_MEDIATED_INDUCTION_OF_TYPE_I_IFNS	21	0.66	1.57	0.016	0.357	0.994	3570	tags=43%, list=9%, signal=47%
REACTOME_RESPONSE_OF_EIF2AK1_HRI_TO_HEME_DEFICIENCY	15	0.7	1.57	0.019	0.35	0.996	7835	tags=67%, list=20%, signal=83%
REACTOME_ABORTIVE_ELONGATION_OF_HIV_1_TRANSCRIPT_IN_THE_ABSENCE_OF_TAT	23	0.64	1.56	0.017	0.38	0.998	11550	tags=74%, list=29%, signal=104%
REACTOME_RIP_MEDIATED_NFKB_ACTIVATION_VIA_ZBP1	17	0.69	1.55	0.018	0.364	0.998	3570	tags=47%, list=9%, signal=52%
REACTOME_CHOLESTEROL_BIOSYNTHESIS	25	0.63	1.54	0.014	0.39	0.998	6613	tags=56%, list=17%, signal=67%
REACTOME_REGULATION_OF_EXPRESSION_OF_SLITS_AND_ROBOS	172	0.46	1.53	0	0.422	1	11777	tags=58%, list=29%, signal=81%
REACTOME_COMPLEMENT_CASCADE	114	0.48	1.53	0	0.406	1	6310	tags=16%, list=16%, signal=19%
REACTOME_SYNTHESIS_SECRETION_AND_DEACYLATION_OF_GHRELIN	19	0.66	1.53	0.022	0.399	1	5129	tags=37%, list=13%, signal=42%
REACTOME_DNA_STRAND_ELONGATION	32	-0.7	-1.97	0	0.034	0.03	6196	tags=63%, list=15%, signal=74%
REACTOME_ANTIMICROBIAL_PEPTIDES	97	-0.56	-1.91	0	0.048	0.082	4322	tags=21%, list=11%, signal=23%
REACTOME_ACTIVATION_OF_THE_PRE_REPLICATIVE_COMPLEX	33	-0.62	-1.74	0.006	0.328	0.581	6794	tags=61%, list=17%, signal=73%
REACTOME_BETA_DEFENSINS	42	-0.56	-1.69	0	0.425	0.776	3442	tags=10%, list=9%, signal=10%
REACTOME_FCGR_ACTIVATION	69	-0.52	-1.68	0	0.35	0.783	4482	tags=10%, list=11%, signal=11%
REACTOME_ACTIVATION_OF_ATR_IN_RESPONSE_TO_REPLICATION_STRESS	37	-0.57	-1.65	0.003	0.42	0.893	5495	tags=46%, list=14%, signal=53%
REACTOME_TRANSCRIPTIONAL_REGULATION_BY_E2F6	34	-0.56	-1.6	0.003	0.523	0.965	10363	tags=65%, list=26%, signal=87%
REACTOME_DNA_REPLICATION_PRE_INITIATION	85	-0.46	-1.56	0	0.66	0.992	7000	tags=39%, list=17%, signal=47%
REACTOME_G1_S_SPECIFIC_TRANSCRIPTION	29	-0.56	-1.55	0.019	0.624	0.998	9429	tags=69%, list=24%, signal=90%
REACTOME_DNA_REPLICATION	128	-0.43	-1.54	0	0.59	0.999	7000	tags=37%, list=17%, signal=44%
REACTOME_G0_AND_EARLY_G1	27	-0.55	-1.51	0.027	0.695	1	5629	tags=44%, list=14%, signal=52%

## Sheet: KEGG
Pathway	SIZE	ES	NES	NOM p-val	FDR q-val	FWER p-val	RANK AT MAX	LEADING EDGE
KEGG_RIBOSOME	88	0.63	1.93	0	0	0	9767	tags=68%, list=24%, signal=90%
KEGG_STEROID_BIOSYNTHESIS	17	0.69	1.57	0.019	0.318	0.495	7910	tags=53%, list=20%, signal=66%
KEGG_GLYCEROPHOSPHOLIPID_METABOLISM	77	0.44	1.34	0.037	1	0.999	10513	tags=43%, list=26%, signal=58%
KEGG_DNA_REPLICATION	36	-0.64	-1.81	0.003	0.051	0.043	6794	tags=58%, list=17%, signal=70%
KEGG_ASTHMA	28	-0.65	-1.77	0.003	0.04	0.067	3800	tags=43%, list=9%, signal=47%
KEGG_ANTIGEN_PROCESSING_AND_PRESENTATION	81	-0.48	-1.6	0	0.159	0.341	7095	tags=36%, list=18%, signal=43%
KEGG_ALLOGRAFT_REJECTION	35	-0.54	-1.54	0.006	0.19	0.482	5262	tags=43%, list=13%, signal=49%
KEGG_AUTOIMMUNE_THYROID_DISEASE	50	-0.49	-1.5	0.013	0.217	0.618	5262	tags=32%, list=13%, signal=37%
KEGG_TYPE_I_DIABETES_MELLITUS	41	-0.49	-1.44	0.022	0.289	0.781	5262	tags=37%, list=13%, signal=42%
KEGG_CELL_ADHESION_MOLECULES_CAMS	131	-0.4	-1.42	0.004	0.297	0.837	5514	tags=32%, list=14%, signal=37%
KEGG_GRAFT_VERSUS_HOST_DISEASE	37	-0.48	-1.39	0.023	0.33	0.903	5262	tags=38%, list=13%, signal=44%
KEGG_CELL_CYCLE	125	-0.35	-1.23	0.045	0.528	0.999	5629	tags=29%, list=14%, signal=33%
KEGG_OLFACTORY_TRANSDUCTION	388	-0.3	-1.17	0.021	0.654	1	4207	tags=11%, list=10%, signal=12%

## Sheet: Hallmark
Pathway	SIZE	ES	NES	NOM p-val	FDR q-val	FWER p-val	RANK AT MAX	LEADING EDGE
HALLMARK_UNFOLDED_PROTEIN_RESPONSE	113	0.45	1.43	0.006	0.284	0.286	7906	tags=36%, list=20%, signal=45%
HALLMARK_HYPOXIA	200	0.41	1.38	0.008	0.267	0.467	10545	tags=45%, list=26%, signal=60%
HALLMARK_P53_PATHWAY	200	0.41	1.38	0.008	0.18	0.47	5259	tags=29%, list=13%, signal=33%
HALLMARK_CHOLESTEROL_HOMEOSTASIS	74	0.46	1.37	0.041	0.144	0.487	9887	tags=43%, list=25%, signal=57%
HALLMARK_E2F_TARGETS	200	-0.46	-1.7	0	0.013	0.01	7491	tags=42%, list=19%, signal=51%
HALLMARK_G2M_CHECKPOINT	200	-0.44	-1.67	0	0.007	0.011	7644	tags=40%, list=19%, signal=49%

## Sheet: BioCarta
Pathway	SIZE	ES	NES	NOM p-val	FDR q-val	FWER p-val	RANK AT MAX	LEADING EDGE
BIOCARTA_ARENRF2_PATHWAY	20	0.76	1.76	0.002	0.124	0.115	7581	tags=80%, list=19%, signal=99%
BIOCARTA_IL12_PATHWAY	19	0.64	1.51	0.023	1	0.912	7693	tags=58%, list=19%, signal=72%
BIOCARTA_41BB_PATHWAY	18	0.63	1.43	0.044	1	0.993	10018	tags=50%, list=25%, signal=67%
BIOCARTA_P53_PATHWAY	16	-0.67	-1.61	0.028	0.875	0.575	3550	tags=50%, list=9%, signal=55%
BIOCARTA_MCM_PATHWAY	18	-0.62	-1.51	0.03	0.891	0.851	6268	tags=61%, list=16%, signal=72%
BIOCARTA_G1_PATHWAY	28	-0.56	-1.5	0.037	0.633	0.868	4770	tags=39%, list=12%, signal=45%

## Sheet: Oncogenic signature
Pathway	SIZE	ES	NES	NOM p-val	FDR q-val	FWER p-val	RANK AT MAX	LEADING EDGE
SINGH_KRAS_DEPENDENCY_SIGNATURE	20	0.69	1.6	0.01	0.08	0.087	3923	tags=40%, list=10%, signal=44%
CYCLIN_D1_KE_.V1_UP	188	0.44	1.49	0.001	0.193	0.355	10769	tags=48%, list=27%, signal=66%
ALK_DN.V1_UP	140	0.44	1.43	0.003	0.289	0.609	8506	tags=39%, list=21%, signal=50%
KRAS.LUNG_UP.V1_UP	140	0.43	1.39	0.009	0.361	0.8	5176	tags=26%, list=13%, signal=30%
RAPA_EARLY_UP.V1_DN	186	0.41	1.37	0.014	0.352	0.861	11241	tags=44%, list=28%, signal=61%
RB_P107_DN.V1_UP	130	-0.46	-1.65	0	0.036	0.027	7055	tags=39%, list=18%, signal=47%
MEK_UP.V1_UP	195	-0.37	-1.4	0	0.295	0.373	7734	tags=34%, list=19%, signal=42%

## Sheet: GO_BP
Pathway	SIZE	ES	NES	NOM p-val	FDR q-val	FWER p-val	RANK AT MAX	LEADING EDGE
GOBP_PROTEIN_LOCALIZATION_TO_ENDOPLASMIC_RETICULUM	149	0.61	1.98	0	0.009	0.008	11608	tags=67%, list=29%, signal=94%
GOBP_ESTABLISHMENT_OF_PROTEIN_LOCALIZATION_TO_ENDOPLASMIC_RETICULUM	121	0.61	1.96	0	0.009	0.016	11604	tags=71%, list=29%, signal=100%
GOBP_COTRANSLATIONAL_PROTEIN_TARGETING_TO_MEMBRANE	107	0.62	1.96	0	0.006	0.017	11604	tags=74%, list=29%, signal=104%
GOBP_NUCLEAR_TRANSCRIBED_MRNA_CATABOLIC_PROCESS_NONSENSE_MEDIATED_DECAY	120	0.56	1.82	0	0.121	0.39	11604	tags=74%, list=29%, signal=104%
GOBP_REGULATION_OF_HISTONE_DEACETYLATION	28	0.7	1.77	0.003	0.228	0.689	3322	tags=39%, list=8%, signal=43%
GOBP_VASCULAR_ASSOCIATED_SMOOTH_MUSCLE_CELL_MIGRATION	43	0.63	1.72	0	0.46	0.937	3442	tags=26%, list=9%, signal=28%
GOBP_TRANSLATIONAL_INITIATION	193	0.51	1.71	0	0.416	0.948	9263	tags=47%, list=23%, signal=61%
GOBP_RIBOSOME_ASSEMBLY	64	0.58	1.71	0	0.389	0.96	9317	tags=61%, list=23%, signal=79%
GOBP_POSITIVE_REGULATION_OF_SIGNAL_TRANSDUCTION_BY_P53_CLASS_MEDIATOR	22	0.71	1.7	0.003	0.392	0.972	6675	tags=55%, list=17%, signal=65%
GOBP_PHOSPHATIDIC_ACID_METABOLIC_PROCESS	51	0.59	1.68	0.001	0.447	0.991	10340	tags=57%, list=26%, signal=77%
GOBP_NEGATIVE_REGULATION_OF_VASCULAR_ASSOCIATED_SMOOTH_MUSCLE_CELL_MIGRATION	21	0.7	1.67	0.003	0.489	0.997	3442	tags=24%, list=9%, signal=26%
GOBP_REGULATION_OF_PROTEIN_DEACETYLATION	43	0.61	1.67	0	0.465	0.998	3621	tags=30%, list=9%, signal=33%
GOBP_POSITIVE_REGULATION_OF_CYTOSOLIC_CALCIUM_ION_CONCENTRATION_INVOLVED_IN_PHOSPHOLIPASE_C_ACTIVATING_G_PROTEIN_COUPLED_SIGNALING_PATHWAY	33	0.63	1.66	0.002	0.461	0.999	7885	tags=58%, list=20%, signal=72%
GOBP_POSITIVE_REGULATION_OF_HISTONE_DEACETYLATION	17	0.73	1.66	0.003	0.428	0.999	2809	tags=35%, list=7%, signal=38%
GOBP_CYTOPLASMIC_TRANSLATION	102	0.52	1.64	0	0.52	1	8909	tags=45%, list=22%, signal=58%
GOBP_RIBOSOMAL_LARGE_SUBUNIT_ASSEMBLY	28	0.65	1.63	0.005	0.591	1	8879	tags=68%, list=22%, signal=87%
GOBP_NEGATIVE_REGULATION_OF_T_HELPER_CELL_DIFFERENTIATION	18	0.7	1.61	0.007	0.732	1	3852	tags=39%, list=10%, signal=43%
GOBP_CHAPERONE_MEDIATED_AUTOPHAGY	16	0.72	1.6	0.007	0.731	1	5333	tags=50%, list=13%, signal=58%
GOBP_GOLGI_TO_PLASMA_MEMBRANE_PROTEIN_TRANSPORT	39	0.59	1.59	0.005	0.849	1	10538	tags=51%, list=26%, signal=70%
GOBP_REGULATION_OF_INCLUSION_BODY_ASSEMBLY	16	0.7	1.58	0.015	0.869	1	7555	tags=50%, list=19%, signal=62%
