# Supplementary material for: NSD1 supports cell growth and regulates autophagy in HPV-negative head and neck squamous cell carcinoma
Source: Cell Death Discov. 2024 Feb 13;10:75. doi: 10.1038/s41420-024-01842-6 (PMC10861597; doi:10.1038/s41420-024-01842-6)
Supplement: Supplementary file 11 — Supplementary Data Set 1 [file 41420_2024_1842_MOESM11_ESM.zip]

Archive with 11 entries (10 files):
- Supplementary Data Set 1/
- Supplementary Data Set 1/~$Supplementary XXX RPPA_JHU 011_raw data tables.xlsx
- __MACOSX/Supplementary Data Set 1/._~$Supplementary XXX RPPA_JHU 011_raw data tables.xlsx
- Supplementary Data Set 1/RPPA_Cal27_heatmap.pdf
- __MACOSX/Supplementary Data Set 1/._RPPA_Cal27_heatmap.pdf
- Supplementary Data Set 1/JHU 011_raw data tables.xlsx
- __MACOSX/Supplementary Data Set 1/._JHU 011_raw data tables.xlsx
- Supplementary Data Set 1/RPPA_Cal27_raw data tables.xlsx
- __MACOSX/Supplementary Data Set 1/._RPPA_Cal27_raw data tables.xlsx
- Supplementary Data Set 1/RPPA_JHU 011_heatmap.pdf
- __MACOSX/Supplementary Data Set 1/._RPPA_JHU 011_heatmap.pdf
