# Supplementary material for: NSD1 supports cell growth and regulates autophagy in HPV-negative head and neck squamous cell carcinoma
Source: Cell Death Discov. 2024 Feb 13;10:75. doi: 10.1038/s41420-024-01842-6 (PMC10861597; doi:10.1038/s41420-024-01842-6)
Supplement: Supplementary file 11 — Supplementary Data Set 1 [file 41420_2024_1842_MOESM11_ESM.zip › Supplementary Data Set 1/JHU 011_raw data tables.xlsx]

## Sheet: L2 (log_2)
								Antibody Name	14-3-3-beta	14-3-3-zeta	4E-BP1	4E-BP1_pS65	4E-BP1_pT37_T46	53BP1	A-Raf	A-Raf_pS299	ACC1	ACC_pS79	AceCS1	ACLY_pS455	ACSL1	ACVRL1	ADAR1	Akt	Akt1	Akt1_pS473	Akt2	Akt2_pS474	Akt_pS473	Akt_pT308	ALKBH5	Ambra1_pS52	AMPK-a2_pS345	AMPKa	AMPKa_pT172	Annexin-I	Annexin-VII	AR	ARID1A	ASNS	Atg3	Atg4B	Atg5	Atg7	ATM	ATM_pS1981	ATP5A	ATP5H	ATR
								Antibody Origin	R	R	R	R	R	R	R	R	R	R	R	R	R	R	M	R	R	R	R	R	R	R	R	R	R	R	R	M	M	R	R	R	R	R	R	R	R	R	M	R	R
								Gene Name	YWHAB	YWHAZ	EIF4EBP1	EIF4EBP1	EIF4EBP1	TP53BP1	ARAF	ARAF	ACACA-B	ACACA-B	ACSS2	ACLY	ACSL1	ACVRL1	ADAR	AKT1/2/3	AKT1	AKT1	AKT2	AKT2	AKT1/2/3	AKT1/2/3	ALKBH5	AMBRA1	PRKAA2	PRKAA1-2	PRKAA1-2	ANXA1	ANXA7	AR	ARID1A	ASNS	ATG3	ATG4B	ATG5	ATG7	ATM	ATM	ATP5F1A	ATP5PD	ATR
								Validation Status	V	V	V	V	V	V	V	C	C	V	V	V	V	C	V	V	V	V	V	C	V	V	V	C	V	C	C	V	V	V	C	V	V	C	C	V	V	V	C	V	V
								Slide Id	GBL1137837	GBL1137950	GBL1137545	GBL1137546	GBL1137547	GBL1138052	GBL1137672	GBL1137908	GBL1137549	GBL1137548	GBL1137833	GBL1137830	GBL1137829	GBL1137883	GBL1137982	GBL1137639	GBL1138088	GBL1138086	GBL1137753	GBL1138087	GBL1137567	GBL1137656	GBL1137941	GBL1137956	GBL1137693	GBL1137550	GBL1137551	GBL1137985	GBL1137980	GBL1138129	GBL1137705	GBL1137708	GBL1137720	GBL1137747	GBL1137748	GBL1137721	GBL1137695	GBL1137880	GBL1138019	GBL1137884	GBL1137886
								Antibody Name in Heatmap	14-3-3-beta-R-V	14-3-3-zeta-R-V	4E-BP1-R-V	4E-BP1_pS65-R-V	4E-BP1_pT37_T46-R-V	53BP1-R-V	A-Raf-R-V	A-Raf_pS299-R-C	ACC1-R-C	ACC_pS79-R-V	AceCS1-R-V	ACLY_pS455-R-V	ACSL1-R-V	ACVRL1-R-C	ADAR1-M-V	Akt-R-V	Akt1-R-V	Akt1_pS473-R-V	Akt2-R-V	Akt2_pS474-R-C	Akt_pS473-R-V	Akt_pT308-R-V	ALKBH5-R-V	Ambra1_pS52-R-C	AMPK-a2_pS345-R-V	AMPKa-R-C	AMPKa_pT172-R-C	Annexin-I-M-V	Annexin-VII-M-V	AR-R-V	ARID1A-R-C	ASNS-R-V	Atg3-R-V	Atg4B-R-C	Atg5-R-C	Atg7-R-V	ATM-R-V	ATM_pS1981-R-V	ATP5A-M-C	ATP5H-R-V	ATR-R-V
								Antigen Id	AGID00100	AGID00101	AGID00001	AGID00002	AGID00003	AGID00120	AGID00194	AGID02191	AGID00005	AGID00004	AGID00408	AGID02114	AGID00404	AGID02144	AGID00186	AGID00146	AGID00348	AGID00346	AGID00316	AGID00347	AGID00028	AGID00170	AGID02215	AGID00287	AGID00236	AGID00006	AGID00007	AGID00193	AGID00166	AGID00371	AGID00260	AGID00264	AGID00276	AGID00309	AGID00310	AGID00277	AGID00242	AGID02142	AGID00217	AGID02145	AGID02150
								Slide no.	1	2	3	4	5	6	7	8	9	10	11	12	13	14	15	16	17	18	19	20	21	22	23	24	25	26	27	28	29	30	31	32	33	34	35	36	37	38	39	40	41
Order	Sample Source	Category_1	Category_2	Category_3	Sample	Sample Name	Sample description	Sample Type	14-3-3-beta-R-V	14-3-3-zeta-R-V	4E-BP1-R-V	4E-BP1_pS65-R-V	4E-BP1_pT37_T46-R-V	53BP1-R-V	A-Raf-R-V	A-Raf_pS299-R-C	ACC1-R-C	ACC_pS79-R-V	AceCS1-R-V	ACLY_pS455-R-V	ACSL1-R-V	ACVRL1-R-C	ADAR1-M-V	Akt-R-V	Akt1-R-V	Akt1_pS473-R-V	Akt2-R-V	Akt2_pS474-R-C	Akt_pS473-R-V	Akt_pT308-R-V	ALKBH5-R-V	Ambra1_pS52-R-C	AMPK-a2_pS345-R-V	AMPKa-R-C	AMPKa_pT172-R-C	Annexin-I-M-V	Annexin-VII-M-V	AR-R-V	ARID1A-R-C	ASNS-R-V	Atg3-R-V	Atg4B-R-C	Atg5-R-C	Atg7-R-V	ATM-R-V	ATM_pS1981-R-V	ATP5A-M-C	ATP5H-R-V	ATR-R-V
882	Yanis Boumber (Iuliia Topchu)	11_Yanis_Boumber__Iuliia_Topchu_B			sample	Yanis_Boumber__Iuliia_Topchu_7	D1	human cell line	-2.87929	1.15028	0.31859	0.5246	0.36693	1.22278	0.16717	-0.59287	2.92284	2.05675	1.06335	-1.63877	-2.41564	-1.08685	0.14802	2.31996	1.32953	0.18414	1.03055	0.47303	-4.29533	-1.49603	1.37196	-0.68536	-1.19365	-0.1028	1.90616	1.52414	0.66545	-1.9797	2.15625	-0.2309	-0.47179	-1.72543	1.50346	-0.02015	-0.67882	-2.92555	0.8076	-2.04839	-0.48069
883	Yanis Boumber (Iuliia Topchu)	11_Yanis_Boumber__Iuliia_Topchu_B			sample	Yanis_Boumber__Iuliia_Topchu_8	D2	human cell line	-2.73628	1.06749	0.29074	0.45383	0.32069	1.32187	0.14798	-0.49383	3.02452	1.98782	0.87273	-1.79799	-2.33133	-1.02655	0.15494	2.08031	1.36356	0.36074	1.05334	0.73564	-4.56248	-1.46718	1.51915	-0.69512	-1.18435	-0.10328	2.02655	1.56093	0.60149	-1.96764	2.0837	0.05567	-0.40364	-1.74641	1.61523	0.09008	-0.6763	-2.87283	1.0512	-1.97652	-0.33087
884	Yanis Boumber (Iuliia Topchu)	11_Yanis_Boumber__Iuliia_Topchu_B			sample	Yanis_Boumber__Iuliia_Topchu_9	E1	human cell line	-2.97198	0.83692	0.72357	0.4797	0.41352	1.11069	-0.02525	-0.73179	2.96957	1.89817	0.45363	-1.98102	-2.5334	-1.27444	0.14097	1.9055	1.08479	0.08361	0.87703	0.41909	-4.53904	-1.68227	1.61956	-0.73525	-1.15675	-0.29738	1.74425	1.26691	0.59936	-2.01626	1.9931	1.49649	-0.41455	-1.57493	1.78341	-0.11043	-0.57862	-3.10109	0.68964	-2.18266	-0.55303
885	Yanis Boumber (Iuliia Topchu)	11_Yanis_Boumber__Iuliia_Topchu_B			sample	Yanis_Boumber__Iuliia_Topchu_10	E2	human cell line	-2.46106	0.8744	0.78467	0.40308	0.47341	1.29805	0.28931	-0.36037	2.86309	1.89559	0.70745	-1.46766	-2.02181	-0.87622	-0.05335	2.07347	1.30059	0.39525	0.71316	0.69847	-4.83103	-1.17789	1.60185	-0.87895	-1.39566	-0.41432	1.67422	1.24267	0.5241	-2.39235	1.88064	1.24173	-0.50936	-1.81512	1.75046	-0.27153	-0.81063	-2.66698	0.33275	-1.58655	-0.05745
886	Yanis Boumber (Iuliia Topchu)	11_Yanis_Boumber__Iuliia_Topchu_B			sample	Yanis_Boumber__Iuliia_Topchu_11	F1	human cell line	-2.77683	0.77348	0.69658	0.34621	-0.09732	1.31929	0.2497	-0.49017	3.13494	2.32171	0.93033	-1.67106	-2.21511	-1.0347	0.10383	1.89592	1.03911	0.21849	1.01022	0.55625	-4.38666	-1.31799	1.46114	-0.68512	-1.18242	0.03323	2.16869	1.68918	0.96357	-1.87324	1.9466	0.09044	-0.41832	-1.54532	2.17813	-0.17157	-0.51849	-2.80166	0.36912	-1.89403	-0.35362
887	Yanis Boumber (Iuliia Topchu)	11_Yanis_Boumber__Iuliia_Topchu_B			sample	Yanis_Boumber__Iuliia_Topchu_12	F2	human cell line	-2.66768	0.90067	0.76339	0.19808	-0.28513	1.30299	0.35896	-0.4599	3.20043	2.29415	0.93627	-1.77284	-2.21068	-0.89432	0.15223	1.89296	1.09721	0.37441	0.92896	0.6608	-4.59828	-1.34946	1.43175	-0.82594	-1.1731	-0.08961	1.96726	1.69592	0.89269	-1.84549	1.86932	-0.4167	-0.42179	-1.6381	2.09084	-0.20615	-0.56676	-2.72981	0.21408	-1.77698	-0.24126
[truncated: 446 more columns]

## Sheet: L3 (log_2)
								Antibody Name	14-3-3-beta	14-3-3-zeta	4E-BP1	4E-BP1_pS65	4E-BP1_pT37_T46	53BP1	A-Raf	A-Raf_pS299	ACC1	ACC_pS79	AceCS1	ACLY_pS455	ACSL1	ACVRL1	ADAR1	Akt	Akt1	Akt1_pS473	Akt2	Akt2_pS474	Akt_pS473	Akt_pT308	ALKBH5	Ambra1_pS52	AMPK-a2_pS345	AMPKa	AMPKa_pT172	Annexin-I	Annexin-VII	AR	ARID1A	ASNS	Atg3	Atg4B	Atg5	Atg7	ATM	ATM_pS1981	ATP5A	ATP5H	ATR
								Antibody Origin	R	R	R	R	R	R	R	R	R	R	R	R	R	R	M	R	R	R	R	R	R	R	R	R	R	R	R	M	M	R	R	R	R	R	R	R	R	R	M	R	R
								Gene Name	YWHAB	YWHAZ	EIF4EBP1	EIF4EBP1	EIF4EBP1	TP53BP1	ARAF	ARAF	ACACA-B	ACACA-B	ACSS2	ACLY	ACSL1	ACVRL1	ADAR	AKT1/2/3	AKT1	AKT1	AKT2	AKT2	AKT1/2/3	AKT1/2/3	ALKBH5	AMBRA1	PRKAA2	PRKAA1-2	PRKAA1-2	ANXA1	ANXA7	AR	ARID1A	ASNS	ATG3	ATG4B	ATG5	ATG7	ATM	ATM	ATP5F1A	ATP5PD	ATR
								Validation Status	V	V	V	V	V	V	V	C	C	V	V	V	V	C	V	V	V	V	V	C	V	V	V	C	V	C	C	V	V	V	C	V	V	C	C	V	V	V	C	V	V
								Slide Id	GBL1137837	GBL1137950	GBL1137545	GBL1137546	GBL1137547	GBL1138052	GBL1137672	GBL1137908	GBL1137549	GBL1137548	GBL1137833	GBL1137830	GBL1137829	GBL1137883	GBL1137982	GBL1137639	GBL1138088	GBL1138086	GBL1137753	GBL1138087	GBL1137567	GBL1137656	GBL1137941	GBL1137956	GBL1137693	GBL1137550	GBL1137551	GBL1137985	GBL1137980	GBL1138129	GBL1137705	GBL1137708	GBL1137720	GBL1137747	GBL1137748	GBL1137721	GBL1137695	GBL1137880	GBL1138019	GBL1137884	GBL1137886
								Antibody Name in Heatmap	14-3-3-beta-R-V	14-3-3-zeta-R-V	4E-BP1-R-V	4E-BP1_pS65-R-V	4E-BP1_pT37_T46-R-V	53BP1-R-V	A-Raf-R-V	A-Raf_pS299-R-C	ACC1-R-C	ACC_pS79-R-V	AceCS1-R-V	ACLY_pS455-R-V	ACSL1-R-V	ACVRL1-R-C	ADAR1-M-V	Akt-R-V	Akt1-R-V	Akt1_pS473-R-V	Akt2-R-V	Akt2_pS474-R-C	Akt_pS473-R-V	Akt_pT308-R-V	ALKBH5-R-V	Ambra1_pS52-R-C	AMPK-a2_pS345-R-V	AMPKa-R-C	AMPKa_pT172-R-C	Annexin-I-M-V	Annexin-VII-M-V	AR-R-V	ARID1A-R-C	ASNS-R-V	Atg3-R-V	Atg4B-R-C	Atg5-R-C	Atg7-R-V	ATM-R-V	ATM_pS1981-R-V	ATP5A-M-C	ATP5H-R-V	ATR-R-V
								Antigen Id	AGID00100	AGID00101	AGID00001	AGID00002	AGID00003	AGID00120	AGID00194	AGID02191	AGID00005	AGID00004	AGID00408	AGID02114	AGID00404	AGID02144	AGID00186	AGID00146	AGID00348	AGID00346	AGID00316	AGID00347	AGID00028	AGID00170	AGID02215	AGID00287	AGID00236	AGID00006	AGID00007	AGID00193	AGID00166	AGID00371	AGID00260	AGID00264	AGID00276	AGID00309	AGID00310	AGID00277	AGID00242	AGID02142	AGID00217	AGID02145	AGID02150
								Slide no.	1	2	3	4	5	6	7	8	9	10	11	12	13	14	15	16	17	18	19	20	21	22	23	24	25	26	27	28	29	30	31	32	33	34	35	36	37	38	39	40	41
Order	Sample Source	Category_1	Category_2	Category_3	Sample	Sample Name	Sample description	Sample Type	14-3-3-beta-R-V	14-3-3-zeta-R-V	4E-BP1-R-V	4E-BP1_pS65-R-V	4E-BP1_pT37_T46-R-V	53BP1-R-V	A-Raf-R-V	A-Raf_pS299-R-C	ACC1-R-C	ACC_pS79-R-V	AceCS1-R-V	ACLY_pS455-R-V	ACSL1-R-V	ACVRL1-R-C	ADAR1-M-V	Akt-R-V	Akt1-R-V	Akt1_pS473-R-V	Akt2-R-V	Akt2_pS474-R-C	Akt_pS473-R-V	Akt_pT308-R-V	ALKBH5-R-V	Ambra1_pS52-R-C	AMPK-a2_pS345-R-V	AMPKa-R-C	AMPKa_pT172-R-C	Annexin-I-M-V	Annexin-VII-M-V	AR-R-V	ARID1A-R-C	ASNS-R-V	Atg3-R-V	Atg4B-R-C	Atg5-R-C	Atg7-R-V	ATM-R-V	ATM_pS1981-R-V	ATP5A-M-C	ATP5H-R-V	ATR-R-V
882	Yanis Boumber (Iuliia Topchu)	11_Yanis_Boumber__Iuliia_Topchu_B			sample	Yanis_Boumber__Iuliia_Topchu_7	D1	human cell line	-0.0981	0.26829	-0.37753	0.09359	0.02918	-0.0545	-0.02269	-0.07623	-0.08585	0.04053	0.18646	0.11704	-0.11778	-0.03159	0.01578	0.31541	0.11051	-0.07985	0.08779	-0.10163	0.24378	-0.06636	-0.09355	0.0294	0.00642	0.01499	-0.01527	-0.01233	0.01533	3e-05	0.18726	-0.27932	-0.01787	-0.02838	-0.28981	0.12171	-0.04075	-0.06367	0.27007	-0.08848	-0.11381
883	Yanis Boumber (Iuliia Topchu)	11_Yanis_Boumber__Iuliia_Topchu_B			sample	Yanis_Boumber__Iuliia_Topchu_8	D2	human cell line	0.03279	0.17337	-0.41751	0.01069	-0.02918	0.03246	-0.054	0.01068	0.0037	-0.04053	-0.01629	-0.05431	-0.0456	0.01659	0.01058	0.06363	0.13241	0.08462	0.09845	0.14885	-0.0355	-0.04964	0.04152	0.00751	0.0036	0.00239	0.093	0.01233	-0.06075	-3e-05	0.10259	-0.00487	0.03815	-0.06149	-0.19016	0.21982	-0.05035	-0.02307	0.50155	-0.02873	0.02389
884	Yanis Boumber (Iuliia Topchu)	11_Yanis_Boumber__Iuliia_Topchu_B			sample	Yanis_Boumber__Iuliia_Topchu_9	E1	human cell line	-0.15536	-0.00965	0.06287	0.08411	0.1112	-0.13116	-0.17968	-0.17973	-0.0037	-0.08263	-0.38784	-0.18978	-0.20012	-0.18375	0.04416	-0.06363	-0.09881	-0.14496	-0.03031	-0.12015	0.0355	-0.21718	0.18948	0.01493	0.07875	-0.14416	-0.14175	-0.23414	-0.01533	-0.0011	0.05954	1.4835	0.07479	0.15754	0.02557	0.06686	0.09488	-0.20378	0.18754	-0.18732	-0.15072
885	Yanis Boumber (Iuliia Topchu)	11_Yanis_Boumber__Iuliia_Topchu_B			sample	Yanis_Boumber__Iuliia_Topchu_10	E2	human cell line	0.33737	0.00965	0.10578	-0.01069	0.1529	0.03801	0.11669	0.17351	-0.12837	-0.10339	-0.1522	0.30539	0.29329	0.19628	-0.16835	0.08615	0.09881	0.1485	-0.21236	0.14104	-0.27468	0.26901	0.15358	-0.14695	-0.17835	-0.27929	-0.22997	-0.27656	-0.10878	-0.39538	-0.07111	1.21055	-0.03821	-0.10083	-0.02557	-0.11243	-0.15532	0.21214	-0.18754	0.3906	0.32667
886	Yanis Boumber (Iuliia Topchu)	11_Yanis_Boumber__Iuliia_Topchu_B			sample	Yanis_Boumber__Iuliia_Topchu_11	F1	human cell line	-0.03279	-0.14566	-0.0367	-0.12195	-0.47222	0.00486	0.02269	-0.01068	0.08909	0.26834	0.01629	0.0476	0.0456	-0.01659	-0.06556	-0.14579	-0.21706	-0.08265	0.03031	-0.05557	0.1153	0.07452	-0.04152	-0.00751	-0.0195	0.11387	0.21011	0.11556	0.2763	0.06934	-0.05954	0.00487	-0.00156	0.11458	0.34771	-0.06686	0.08243	0.02307	-0.20556	0.02873	-0.02389
887	Yanis Boumber (Iuliia Topchu)	11_Yanis_Boumber__Iuliia_Topchu_B			sample	Yanis_Boumber__Iuliia_Topchu_12	F2	human cell line	0.08295	-0.01189	0.0367	-0.2635	-0.65344	-0.00486	0.13853	0.02617	0.16117	0.24736	0.02881	-0.0476	0.05661	0.13038	-0.01058	-0.14216	-0.15238	0.07985	-0.04437	0.05557	-0.08974	0.04964	-0.06432	-0.14175	-0.0036	-0.00239	0.01527	0.12888	0.212	0.10368	-0.13023	-0.49568	0.00156	0.02838	0.26701	-0.09485	0.04075	0.10151	-0.35401	0.15237	0.09506
[truncated: 446 more columns]

## Sheet: L4 (log_2)
								Antibody Name	14-3-3-beta	14-3-3-zeta	4E-BP1	4E-BP1_pS65	4E-BP1_pT37_T46	53BP1	A-Raf	A-Raf_pS299	ACC1	ACC_pS79	AceCS1	ACLY_pS455	ACSL1	ACVRL1	ADAR1	Akt	Akt1	Akt1_pS473	Akt2	Akt2_pS474	Akt_pS473	Akt_pT308	ALKBH5	Ambra1_pS52	AMPK-a2_pS345	AMPKa	AMPKa_pT172	Annexin-I	Annexin-VII	AR	ARID1A	ASNS	Atg3	Atg4B	Atg5	Atg7	ATM	ATM_pS1981	ATP5A	ATP5H	ATR
								Antibody Origin	R	R	R	R	R	R	R	R	R	R	R	R	R	R	M	R	R	R	R	R	R	R	R	R	R	R	R	M	M	R	R	R	R	R	R	R	R	R	M	R	R
								Gene Name	YWHAB	YWHAZ	EIF4EBP1	EIF4EBP1	EIF4EBP1	TP53BP1	ARAF	ARAF	ACACA-B	ACACA-B	ACSS2	ACLY	ACSL1	ACVRL1	ADAR	AKT1/2/3	AKT1	AKT1	AKT2	AKT2	AKT1/2/3	AKT1/2/3	ALKBH5	AMBRA1	PRKAA2	PRKAA1-2	PRKAA1-2	ANXA1	ANXA7	AR	ARID1A	ASNS	ATG3	ATG4B	ATG5	ATG7	ATM	ATM	ATP5F1A	ATP5PD	ATR
								Validation Status	V	V	V	V	V	V	V	C	C	V	V	V	V	C	V	V	V	V	V	C	V	V	V	C	V	C	C	V	V	V	C	V	V	C	C	V	V	V	C	V	V
								Slide Id	GBL1137837	GBL1137950	GBL1137545	GBL1137546	GBL1137547	GBL1138052	GBL1137672	GBL1137908	GBL1137549	GBL1137548	GBL1137833	GBL1137830	GBL1137829	GBL1137883	GBL1137982	GBL1137639	GBL1138088	GBL1138086	GBL1137753	GBL1138087	GBL1137567	GBL1137656	GBL1137941	GBL1137956	GBL1137693	GBL1137550	GBL1137551	GBL1137985	GBL1137980	GBL1138129	GBL1137705	GBL1137708	GBL1137720	GBL1137747	GBL1137748	GBL1137721	GBL1137695	GBL1137880	GBL1138019	GBL1137884	GBL1137886
								Antibody Name in Heatmap	14-3-3-beta-R-V	14-3-3-zeta-R-V	4E-BP1-R-V	4E-BP1_pS65-R-V	4E-BP1_pT37_T46-R-V	53BP1-R-V	A-Raf-R-V	A-Raf_pS299-R-C	ACC1-R-C	ACC_pS79-R-V	AceCS1-R-V	ACLY_pS455-R-V	ACSL1-R-V	ACVRL1-R-C	ADAR1-M-V	Akt-R-V	Akt1-R-V	Akt1_pS473-R-V	Akt2-R-V	Akt2_pS474-R-C	Akt_pS473-R-V	Akt_pT308-R-V	ALKBH5-R-V	Ambra1_pS52-R-C	AMPK-a2_pS345-R-V	AMPKa-R-C	AMPKa_pT172-R-C	Annexin-I-M-V	Annexin-VII-M-V	AR-R-V	ARID1A-R-C	ASNS-R-V	Atg3-R-V	Atg4B-R-C	Atg5-R-C	Atg7-R-V	ATM-R-V	ATM_pS1981-R-V	ATP5A-M-C	ATP5H-R-V	ATR-R-V
								Antigen Id	AGID00100	AGID00101	AGID00001	AGID00002	AGID00003	AGID00120	AGID00194	AGID02191	AGID00005	AGID00004	AGID00408	AGID02114	AGID00404	AGID02144	AGID00186	AGID00146	AGID00348	AGID00346	AGID00316	AGID00347	AGID00028	AGID00170	AGID02215	AGID00287	AGID00236	AGID00006	AGID00007	AGID00193	AGID00166	AGID00371	AGID00260	AGID00264	AGID00276	AGID00309	AGID00310	AGID00277	AGID00242	AGID02142	AGID00217	AGID02145	AGID02150
								Slide no.	1	2	3	4	5	6	7	8	9	10	11	12	13	14	15	16	17	18	19	20	21	22	23	24	25	26	27	28	29	30	31	32	33	34	35	36	37	38	39	40	41
Order	Sample Source	Category_1	Category_2	Category_3	Sample	Sample Name	Sample description	Sample Type	14-3-3-beta-R-V	14-3-3-zeta-R-V	4E-BP1-R-V	4E-BP1_pS65-R-V	4E-BP1_pT37_T46-R-V	53BP1-R-V	A-Raf-R-V	A-Raf_pS299-R-C	ACC1-R-C	ACC_pS79-R-V	AceCS1-R-V	ACLY_pS455-R-V	ACSL1-R-V	ACVRL1-R-C	ADAR1-M-V	Akt-R-V	Akt1-R-V	Akt1_pS473-R-V	Akt2-R-V	Akt2_pS474-R-C	Akt_pS473-R-V	Akt_pT308-R-V	ALKBH5-R-V	Ambra1_pS52-R-C	AMPK-a2_pS345-R-V	AMPKa-R-C	AMPKa_pT172-R-C	Annexin-I-M-V	Annexin-VII-M-V	AR-R-V	ARID1A-R-C	ASNS-R-V	Atg3-R-V	Atg4B-R-C	Atg5-R-C	Atg7-R-V	ATM-R-V	ATM_pS1981-R-V	ATP5A-M-C	ATP5H-R-V	ATR-R-V
882	Yanis Boumber (Iuliia Topchu)	11_Yanis_Boumber__Iuliia_Topchu_B			sample	Yanis_Boumber__Iuliia_Topchu_7	D1	human cell line	-0.10652	0.26601	0.9214	0.80925	1.73734	-0.24651	0.55912	-0.31957	1.44068	0.68186	0.67114	-0.03995	-1.31736	-0.31844	-0.08469	-0.36631	-0.06307	-0.1242	-0.37184	-0.83279	-1.21691	-1.42745	0.83891	0.24589	0.19414	-0.16103	0.59519	1.29046	-0.05533	-0.90759	0.36744	1.29009	-0.14779	-0.62148	-0.47185	-0.60453	-1.02902	-0.61747	-1.18296	-0.83089	-0.3568
883	Yanis Boumber (Iuliia Topchu)	11_Yanis_Boumber__Iuliia_Topchu_B			sample	Yanis_Boumber__Iuliia_Topchu_8	D2	human cell line	-9e-05	0.18614	0.88033	0.6825	1.67778	-0.14295	0.5259	-0.21501	1.51134	0.62074	0.45599	-0.2143	-1.25697	-0.2929	-0.09979	-0.53279	-0.04417	0.03726	-0.36525	0.03689	-1.43704	-1.4117	0.95688	0.22907	0.18944	-0.18053	0.70208	1.31592	-0.15254	-0.90948	0.34605	1.54119	-0.09131	-0.65888	-0.38129	-0.51975	-1.0425	-0.51478	-0.98523	-0.79865	-0.21644
884	Yanis Boumber (Iuliia Topchu)	11_Yanis_Boumber__Iuliia_Topchu_B			sample	Yanis_Boumber__Iuliia_Topchu_9	E1	human cell line	-0.15232	0.04114	1.34438	0.79855	1.81909	-0.33833	0.40932	-0.44575	1.50956	0.59393	0.07294	-0.34456	-1.38731	-0.40322	-0.0284	-0.61253	-0.27016	-0.18709	-0.4718	-0.89004	-1.3776	-1.59803	1.09372	0.23761	0.25417	-0.35696	0.469	1.03234	-0.09029	-0.90693	0.33682	2.92284	-0.04671	-0.4266	-0.17422	-0.65145	-0.88171	-0.99413	-1.25248	-0.8858	-0.39295
885	Yanis Boumber (Iuliia Topchu)	11_Yanis_Boumber__Iuliia_Topchu_B			sample	Yanis_Boumber__Iuliia_Topchu_10	E2	human cell line	0.22042	0.02028	1.34252	0.59246	1.81602	-0.185	0.65275	-0.06151	1.37117	0.54622	0.27242	0.10576	-0.99571	-0.21371	-0.50179	-0.54397	-0.11741	0.06151	-0.66754	-0.12982	-1.65446	-1.09137	1.02158	0.09788	0.01101	-0.58164	0.33388	0.92973	-0.26029	-1.17615	0.294	2.62885	-0.21486	-0.74069	-0.26419	-0.85127	-1.19702	0.01947	-1.61592	-0.58288	0.05778
886	Yanis Boumber (Iuliia Topchu)	11_Yanis_Boumber__Iuliia_Topchu_B			sample	Yanis_Boumber__Iuliia_Topchu_11	F1	human cell line	-0.06066	-0.07994	1.23736	0.47614	1.24083	-0.18589	0.59316	-0.25061	1.57516	0.84006	0.48251	-0.11961	-1.18365	-0.31573	-0.25307	-0.67434	-0.40085	-0.13722	-0.43024	-0.70678	-1.32507	-1.27742	0.87627	0.21405	0.16504	-0.05035	0.81369	1.4288	0.25289	-0.87137	0.30473	1.54353	-0.14128	-0.48397	0.116	-0.78174	-0.9083	-0.40841	-1.60346	-0.77009	-0.27374
887	Yanis Boumber (Iuliia Topchu)	11_Yanis_Boumber__Iuliia_Topchu_B			sample	Yanis_Boumber__Iuliia_Topchu_12	F2	human cell line	0.0344	0.02793	1.30604	0.26504	1.06348	-0.19974	0.70382	-0.20658	1.63276	0.82371	0.49403	-0.21632	-1.17535	-0.2335	-0.15473	-0.67296	-0.33768	0.02377	-0.49596	-0.32155	-1.48614	-1.30773	0.85453	0.12229	0.17663	-0.19737	0.61428	1.44268	0.172	-0.85124	0.28712	1.0791	-0.13957	-0.57483	0.03896	-0.80805	-0.95447	-0.19829	-1.73326	-0.70069	-0.15137
[truncated: 446 more columns]

## Sheet: L4 (linear)
								Antibody Name	14-3-3-beta	14-3-3-zeta	4E-BP1	4E-BP1_pS65	4E-BP1_pT37_T46	53BP1	A-Raf	A-Raf_pS299	ACC1	ACC_pS79	AceCS1	ACLY_pS455	ACSL1	ACVRL1	ADAR1	Akt	Akt1	Akt1_pS473	Akt2	Akt2_pS474	Akt_pS473	Akt_pT308	ALKBH5	Ambra1_pS52	AMPK-a2_pS345	AMPKa	AMPKa_pT172	Annexin-I	Annexin-VII	AR	ARID1A	ASNS	Atg3	Atg4B	Atg5	Atg7	ATM	ATM_pS1981	ATP5A	ATP5H	ATR
								Antibody Origin	R	R	R	R	R	R	R	R	R	R	R	R	R	R	M	R	R	R	R	R	R	R	R	R	R	R	R	M	M	R	R	R	R	R	R	R	R	R	M	R	R
								Gene Name	YWHAB	YWHAZ	EIF4EBP1	EIF4EBP1	EIF4EBP1	TP53BP1	ARAF	ARAF	ACACA-B	ACACA-B	ACSS2	ACLY	ACSL1	ACVRL1	ADAR	AKT1/2/3	AKT1	AKT1	AKT2	AKT2	AKT1/2/3	AKT1/2/3	ALKBH5	AMBRA1	PRKAA2	PRKAA1-2	PRKAA1-2	ANXA1	ANXA7	AR	ARID1A	ASNS	ATG3	ATG4B	ATG5	ATG7	ATM	ATM	ATP5F1A	ATP5PD	ATR
								Validation Status	V	V	V	V	V	V	V	C	C	V	V	V	V	C	V	V	V	V	V	C	V	V	V	C	V	C	C	V	V	V	C	V	V	C	C	V	V	V	C	V	V
								Slide Id	GBL1137837	GBL1137950	GBL1137545	GBL1137546	GBL1137547	GBL1138052	GBL1137672	GBL1137908	GBL1137549	GBL1137548	GBL1137833	GBL1137830	GBL1137829	GBL1137883	GBL1137982	GBL1137639	GBL1138088	GBL1138086	GBL1137753	GBL1138087	GBL1137567	GBL1137656	GBL1137941	GBL1137956	GBL1137693	GBL1137550	GBL1137551	GBL1137985	GBL1137980	GBL1138129	GBL1137705	GBL1137708	GBL1137720	GBL1137747	GBL1137748	GBL1137721	GBL1137695	GBL1137880	GBL1138019	GBL1137884	GBL1137886
								Antibody Name in Heatmap	14-3-3-beta-R-V	14-3-3-zeta-R-V	4E-BP1-R-V	4E-BP1_pS65-R-V	4E-BP1_pT37_T46-R-V	53BP1-R-V	A-Raf-R-V	A-Raf_pS299-R-C	ACC1-R-C	ACC_pS79-R-V	AceCS1-R-V	ACLY_pS455-R-V	ACSL1-R-V	ACVRL1-R-C	ADAR1-M-V	Akt-R-V	Akt1-R-V	Akt1_pS473-R-V	Akt2-R-V	Akt2_pS474-R-C	Akt_pS473-R-V	Akt_pT308-R-V	ALKBH5-R-V	Ambra1_pS52-R-C	AMPK-a2_pS345-R-V	AMPKa-R-C	AMPKa_pT172-R-C	Annexin-I-M-V	Annexin-VII-M-V	AR-R-V	ARID1A-R-C	ASNS-R-V	Atg3-R-V	Atg4B-R-C	Atg5-R-C	Atg7-R-V	ATM-R-V	ATM_pS1981-R-V	ATP5A-M-C	ATP5H-R-V	ATR-R-V
								Antigen Id	AGID00100	AGID00101	AGID00001	AGID00002	AGID00003	AGID00120	AGID00194	AGID02191	AGID00005	AGID00004	AGID00408	AGID02114	AGID00404	AGID02144	AGID00186	AGID00146	AGID00348	AGID00346	AGID00316	AGID00347	AGID00028	AGID00170	AGID02215	AGID00287	AGID00236	AGID00006	AGID00007	AGID00193	AGID00166	AGID00371	AGID00260	AGID00264	AGID00276	AGID00309	AGID00310	AGID00277	AGID00242	AGID02142	AGID00217	AGID02145	AGID02150
								Slide no.	1	2	3	4	5	6	7	8	9	10	11	12	13	14	15	16	17	18	19	20	21	22	23	24	25	26	27	28	29	30	31	32	33	34	35	36	37	38	39	40	41
Order	Sample Source	Category_1	Category_2	Category_3	Sample	Sample Name	Sample description	Sample Type	14-3-3-beta-R-V	14-3-3-zeta-R-V	4E-BP1-R-V	4E-BP1_pS65-R-V	4E-BP1_pT37_T46-R-V	53BP1-R-V	A-Raf-R-V	A-Raf_pS299-R-C	ACC1-R-C	ACC_pS79-R-V	AceCS1-R-V	ACLY_pS455-R-V	ACSL1-R-V	ACVRL1-R-C	ADAR1-M-V	Akt-R-V	Akt1-R-V	Akt1_pS473-R-V	Akt2-R-V	Akt2_pS474-R-C	Akt_pS473-R-V	Akt_pT308-R-V	ALKBH5-R-V	Ambra1_pS52-R-C	AMPK-a2_pS345-R-V	AMPKa-R-C	AMPKa_pT172-R-C	Annexin-I-M-V	Annexin-VII-M-V	AR-R-V	ARID1A-R-C	ASNS-R-V	Atg3-R-V	Atg4B-R-C	Atg5-R-C	Atg7-R-V	ATM-R-V	ATM_pS1981-R-V	ATP5A-M-C	ATP5H-R-V	ATR-R-V
882	Yanis Boumber (Iuliia Topchu)	11_Yanis_Boumber__Iuliia_Topchu_B			sample	Yanis_Boumber__Iuliia_Topchu_7	D1	human cell line	0.92883	1.20248	1.89395	1.7523	3.3342	0.84293	1.47337	0.80131	2.71449	1.60421	1.59233	0.97269	0.40127	0.80194	0.94299	0.77576	0.95723	0.91751	0.7728	0.56144	0.4302	0.37179	1.7887	1.18582	1.14404	0.89439	1.51067	2.44606	0.96237	0.53307	1.29006	2.44543	0.90263	0.65	0.72104	0.65769	0.49004	0.65181	0.44045	0.56218	0.78089
883	Yanis Boumber (Iuliia Topchu)	11_Yanis_Boumber__Iuliia_Topchu_B			sample	Yanis_Boumber__Iuliia_Topchu_8	D2	human cell line	0.99994	1.13772	1.8408	1.60492	3.19935	0.90567	1.43983	0.86154	2.85075	1.53766	1.37172	0.86196	0.41842	0.81626	0.93317	0.69122	0.96985	1.02616	0.77633	1.0259	0.36932	0.37587	1.94111	1.17208	1.14032	0.88238	1.62685	2.48961	0.89967	0.53238	1.27108	2.91034	0.93867	0.63337	0.76775	0.69749	0.48549	0.6999	0.50515	0.57489	0.86069
884	Yanis Boumber (Iuliia Topchu)	11_Yanis_Boumber__Iuliia_Topchu_B			sample	Yanis_Boumber__Iuliia_Topchu_9	E1	human cell line	0.8998	1.02893	2.53921	1.73935	3.52859	0.79096	1.32806	0.7342	2.84723	1.50935	1.05186	0.78755	0.38228	0.75617	0.98051	0.65405	0.82923	0.87838	0.72106	0.5396	0.38486	0.33033	2.13424	1.17904	1.19265	0.78081	1.38415	2.04534	0.93933	0.53332	1.26297	7.58337	0.96814	0.74401	0.88625	0.63664	0.54272	0.50204	0.41973	0.54119	0.76157
885	Yanis Boumber (Iuliia Topchu)	11_Yanis_Boumber__Iuliia_Topchu_B			sample	Yanis_Boumber__Iuliia_Topchu_10	E2	human cell line	1.16507	1.01416	2.53594	1.50782	3.52108	0.87965	1.57216	0.95826	2.5868	1.46025	1.20783	1.07606	0.50149	0.86232	0.70623	0.68588	0.92184	1.04356	0.62958	0.91395	0.31766	0.46932	2.03014	1.0702	1.00766	0.6682	1.2604	1.90492	0.83492	0.44253	1.22603	6.18533	0.86163	0.59845	0.83267	0.5543	0.43618	1.01359	0.32626	0.66763	1.04086
886	Yanis Boumber (Iuliia Topchu)	11_Yanis_Boumber__Iuliia_Topchu_B			sample	Yanis_Boumber__Iuliia_Topchu_11	F1	human cell line	0.95883	0.9461	2.35767	1.39102	2.36334	0.87911	1.50855	0.84054	2.97969	1.79012	1.39717	0.92044	0.44024	0.80344	0.83911	0.62662	0.75741	0.90927	0.74214	0.61269	0.39913	0.41253	1.83562	1.15994	1.1212	0.9657	1.7577	2.69223	1.19159	0.54663	1.23519	2.91507	0.90671	0.71501	1.08373	0.58166	0.53281	0.75345	0.32909	0.58638	0.82717
887	Yanis Boumber (Iuliia Topchu)	11_Yanis_Boumber__Iuliia_Topchu_B			sample	Yanis_Boumber__Iuliia_Topchu_12	F2	human cell line	1.02413	1.01955	2.47262	1.20167	2.08997	0.87071	1.62881	0.86659	3.10106	1.76995	1.40837	0.86076	0.44278	0.85057	0.8983	0.62722	0.79131	1.01661	0.70909	0.80021	0.35697	0.40396	1.80817	1.08846	1.13024	0.87214	1.53079	2.71825	1.12662	0.55431	1.2202	2.11272	0.90779	0.67137	1.02737	0.57115	0.51603	0.87158	0.30077	0.61528	0.9004
[truncated: 446 more columns]

## Sheet: L4 (CHM)
								Antibody Name	14-3-3-beta	14-3-3-zeta	4E-BP1	4E-BP1_pS65	4E-BP1_pT37_T46	53BP1	A-Raf	A-Raf_pS299	ACC1	ACC_pS79	AceCS1	ACLY_pS455	ACSL1	ACVRL1	ADAR1	Akt	Akt1	Akt1_pS473	Akt2	Akt2_pS474	Akt_pS473	Akt_pT308	ALKBH5	Ambra1_pS52	AMPK-a2_pS345	AMPKa	AMPKa_pT172	Annexin-I	Annexin-VII	AR	ARID1A	ASNS	Atg3	Atg4B	Atg5	Atg7	ATM	ATM_pS1981	ATP5A	ATP5H	ATR
								Antibody Origin	R	R	R	R	R	R	R	R	R	R	R	R	R	R	M	R	R	R	R	R	R	R	R	R	R	R	R	M	M	R	R	R	R	R	R	R	R	R	M	R	R
								Gene Name	YWHAB	YWHAZ	EIF4EBP1	EIF4EBP1	EIF4EBP1	TP53BP1	ARAF	ARAF	ACACA-B	ACACA-B	ACSS2	ACLY	ACSL1	ACVRL1	ADAR	AKT1/2/3	AKT1	AKT1	AKT2	AKT2	AKT1/2/3	AKT1/2/3	ALKBH5	AMBRA1	PRKAA2	PRKAA1-2	PRKAA1-2	ANXA1	ANXA7	AR	ARID1A	ASNS	ATG3	ATG4B	ATG5	ATG7	ATM	ATM	ATP5F1A	ATP5PD	ATR
								Validation Status	V	V	V	V	V	V	V	C	C	V	V	V	V	C	V	V	V	V	V	C	V	V	V	C	V	C	C	V	V	V	C	V	V	C	C	V	V	V	C	V	V
								Slide Id	GBL1137837	GBL1137950	GBL1137545	GBL1137546	GBL1137547	GBL1138052	GBL1137672	GBL1137908	GBL1137549	GBL1137548	GBL1137833	GBL1137830	GBL1137829	GBL1137883	GBL1137982	GBL1137639	GBL1138088	GBL1138086	GBL1137753	GBL1138087	GBL1137567	GBL1137656	GBL1137941	GBL1137956	GBL1137693	GBL1137550	GBL1137551	GBL1137985	GBL1137980	GBL1138129	GBL1137705	GBL1137708	GBL1137720	GBL1137747	GBL1137748	GBL1137721	GBL1137695	GBL1137880	GBL1138019	GBL1137884	GBL1137886
								Antibody Name in Heatmap	14-3-3-beta-R-V	14-3-3-zeta-R-V	4E-BP1-R-V	4E-BP1_pS65-R-V	4E-BP1_pT37_T46-R-V	53BP1-R-V	A-Raf-R-V	A-Raf_pS299-R-C	ACC1-R-C	ACC_pS79-R-V	AceCS1-R-V	ACLY_pS455-R-V	ACSL1-R-V	ACVRL1-R-C	ADAR1-M-V	Akt-R-V	Akt1-R-V	Akt1_pS473-R-V	Akt2-R-V	Akt2_pS474-R-C	Akt_pS473-R-V	Akt_pT308-R-V	ALKBH5-R-V	Ambra1_pS52-R-C	AMPK-a2_pS345-R-V	AMPKa-R-C	AMPKa_pT172-R-C	Annexin-I-M-V	Annexin-VII-M-V	AR-R-V	ARID1A-R-C	ASNS-R-V	Atg3-R-V	Atg4B-R-C	Atg5-R-C	Atg7-R-V	ATM-R-V	ATM_pS1981-R-V	ATP5A-M-C	ATP5H-R-V	ATR-R-V
								Antigen Id	AGID00100	AGID00101	AGID00001	AGID00002	AGID00003	AGID00120	AGID00194	AGID02191	AGID00005	AGID00004	AGID00408	AGID02114	AGID00404	AGID02144	AGID00186	AGID00146	AGID00348	AGID00346	AGID00316	AGID00347	AGID00028	AGID00170	AGID02215	AGID00287	AGID00236	AGID00006	AGID00007	AGID00193	AGID00166	AGID00371	AGID00260	AGID00264	AGID00276	AGID00309	AGID00310	AGID00277	AGID00242	AGID02142	AGID00217	AGID02145	AGID02150
								Slide no.	1	2	3	4	5	6	7	8	9	10	11	12	13	14	15	16	17	18	19	20	21	22	23	24	25	26	27	28	29	30	31	32	33	34	35	36	37	38	39	40	41
Order	Sample Source	Category_1	Category_2	Category_3	Sample	Sample Name	Sample description	Sample Type	14-3-3-beta-R-V	14-3-3-zeta-R-V	4E-BP1-R-V	4E-BP1_pS65-R-V	4E-BP1_pT37_T46-R-V	53BP1-R-V	A-Raf-R-V	A-Raf_pS299-R-C	ACC1-R-C	ACC_pS79-R-V	AceCS1-R-V	ACLY_pS455-R-V	ACSL1-R-V	ACVRL1-R-C	ADAR1-M-V	Akt-R-V	Akt1-R-V	Akt1_pS473-R-V	Akt2-R-V	Akt2_pS474-R-C	Akt_pS473-R-V	Akt_pT308-R-V	ALKBH5-R-V	Ambra1_pS52-R-C	AMPK-a2_pS345-R-V	AMPKa-R-C	AMPKa_pT172-R-C	Annexin-I-M-V	Annexin-VII-M-V	AR-R-V	ARID1A-R-C	ASNS-R-V	Atg3-R-V	Atg4B-R-C	Atg5-R-C	Atg7-R-V	ATM-R-V	ATM_pS1981-R-V	ATP5A-M-C	ATP5H-R-V	ATR-R-V
882	Yanis Boumber (Iuliia Topchu)	11_Yanis_Boumber__Iuliia_Topchu_B			sample	Yanis_Boumber__Iuliia_Topchu_7	D1	human cell line	-0.07097	0.22126	-0.34609	0.16014	0.03265	-0.04949	-0.01472	-0.08159	-0.06644	0.03343	0.20706	0.13218	-0.09188	-0.0099	0.04735	0.20968	0.11667	-0.07208	0.08194	-0.31442	0.19374	-0.06296	-0.07249	0.0295	0.01588	0.0327	-0.00764	-0.00986	0.01794	0.00013	0.03799	-0.2471	-0.00316	-0.02142	-0.26669	0.11483	-0.03537	-0.1507	0.2372	-0.04135	-0.10654
883	Yanis Boumber (Iuliia Topchu)	11_Yanis_Boumber__Iuliia_Topchu_B			sample	Yanis_Boumber__Iuliia_Topchu_8	D2	human cell line	0.02972	0.13565	-0.3929	0.02765	-0.03265	0.04833	-0.05368	0.01723	-0.00152	-0.03343	-0.01383	-0.04791	-0.03723	0.0099	0.0265	0.03746	0.12983	0.08364	0.08279	0.54952	-0.03213	-0.05295	0.03974	0.00694	0.00544	0.00745	0.09351	0.00986	-0.08501	-0.0075	0.01086	-0.00174	0.04758	-0.06456	-0.18187	0.19387	-0.05459	-0.05375	0.42919	-0.01485	0.02808
884	Yanis Boumber (Iuliia Topchu)	11_Yanis_Boumber__Iuliia_Topchu_B			sample	Yanis_Boumber__Iuliia_Topchu_9	E1	human cell line	-0.11769	-0.00453	0.07597	0.14853	0.11348	-0.14222	-0.16543	-0.20868	0.00152	-0.05542	-0.39205	-0.17335	-0.16274	-0.0956	0.10272	-0.03746	-0.09133	-0.13589	-0.01893	-0.37258	0.03213	-0.23446	0.1814	0.02031	0.07499	-0.16415	-0.13475	-0.2689	-0.01794	-0.00013	0.00645	1.38474	0.09701	0.17254	0.03003	0.06699	0.11102	-0.52828	0.16676	-0.09717	-0.1436
885	Yanis Boumber (Iuliia Topchu)	11_Yanis_Boumber__Iuliia_Topchu_B			sample	Yanis_Boumber__Iuliia_Topchu_10	E2	human cell line	0.28497	0.00453	0.10403	-0.02765	0.14033	0.04102	0.10791	0.20547	-0.10695	-0.07321	-0.16266	0.30689	0.25877	0.12383	-0.34076	0.06102	0.09133	0.14263	-0.18476	0.41755	-0.21481	0.30212	0.13918	-0.08951	-0.13825	-0.35892	-0.23995	-0.34159	-0.15802	-0.23943	-0.00645	1.12066	-0.04123	-0.11163	-0.03003	-0.10292	-0.17437	0.51524	-0.16676	0.23566	0.33704
886	Yanis Boumber (Iuliia Topchu)	11_Yanis_Boumber__Iuliia_Topchu_B			sample	Yanis_Boumber__Iuliia_Topchu_11	F1	human cell line	-0.02972	-0.1293	-0.03474	-0.17758	-0.46847	0.00653	0.01472	-0.01723	0.06343	0.18702	0.01383	0.04791	0.03723	-0.0118	-0.12564	-0.10296	-0.22571	-0.08971	0.01893	-0.19301	0.08097	0.08246	-0.03974	-0.00694	-0.01783	0.13877	0.20625	0.12387	0.32155	0.03174	-0.02933	0.00174	-0.00125	0.11148	0.31656	-0.06699	0.08074	0.05375	-0.18791	0.01485	-0.02808
887	Yanis Boumber (Iuliia Topchu)	11_Yanis_Boumber__Iuliia_Topchu_B			sample	Yanis_Boumber__Iuliia_Topchu_12	F2	human cell line	0.06614	-0.02063	0.03474	-0.38788	-0.64502	-0.00653	0.12617	0.02759	0.12183	0.17147	0.02614	-0.048	0.04632	0.07123	-0.0265	-0.10078	-0.16175	0.07208	-0.04599	0.19301	-0.0793	0.05295	-0.06068	-0.09791	-0.00544	-0.00745	0.00764	0.13855	0.24146	0.05267	-0.04614	-0.4619	0.00125	0.02142	0.24031	-0.0925	0.03537	0.26467	-0.31691	0.08504	0.09508
[truncated: 446 more columns]

## Sheet: Antibody QC Scores
Row	Antibody Lab ID	Antibody Name	Antigen ID	QC Score (min)
1	2	4E-BP1	AGID00001	0.9504494 (0.8)
2	3	4E-BP1 (phospho Ser65)	AGID00002	0.9646626 (0.8)
3	6	4E-BP1 (phospho Thr37_Thr46)	AGID00003	0.9581381 (0.8)
4	13	Acetyl-CoA Carboxylase (phospho Ser79)	AGID00004	0.9605336 (0.8)
5	14	Acetyl-CoA Carboxylase	AGID00005	0.9648034 (0.8)
6	39	AMPKalpha	AGID00006	0.9705856 (0.8)
7	40	AMPKalpha (phospho Thr172)	AGID00007	0.9717779 (0.8)
8	63	Bad (Phospho Ser112)	AGID00008	0.962766 (0.8)
9	71	Bak	AGID00009	0.9494314 (0.8)
10	73	Bax	AGID00010	0.968411 (0.8)
11	75	beta-Catenin	AGID00011	0.9491691 (0.8)
12	85	Bcl-xL	AGID00012	0.9714449 (0.8)
13	89	Bid	AGID00013	0.9369483 (0.8)
14	94	B-Raf (phospho Ser445)	AGID00014	0.9724766 (0.8)
15	109	Caspase 7 (cleaved Asp198)	AGID00015	0.9387686 (0.8)
16	114	Caveolin-1	AGID00016	0.9466525 (0.8)
17	127	CD31	AGID00017	0.9022036 (0.8)
18	146	Chk2	AGID00018	0.9473559 (0.8)
19	147	Chk2 (phospho Thr68)	AGID00019	0.9507953 (0.8)
20	171	Collagen VI/COL6A1 [discontinued]	AGID00021	0.9682621 (0.8)
21	179	C-Raf ( phospho Ser338)	AGID00022	0.9550124 (0.8)
22	181	Creb	AGID00023	0.9226618 (0.8)
23	192	Cyclin B1	AGID00024	0.967545 (0.8)
24	198	Cyclin D3	AGID00025	0.9548356 (0.8)
25	221	EGFR (phospho Y1173)	AGID00026	0.9561032 (0.8)
26	228	Elk-1 (phospho Ser383)	AGID00027	0.9402784 (0.8)
27	230	Akt (phospho Ser473)	AGID00028	0.952011 (0.8)
28	241	Estrogen Receptor alpha (phospho S118)	AGID00029	0.9533619 (0.8)
29	262	Fibronectin	AGID00031	0.8994786 (0.8)
30	274	GAPDH	AGID00412	0.9493728 (0.8)
31	284	GSK-3alpha/beta	AGID00033	0.9543917 (0.8)
32	285	GSK-3alpha/beta (phospho S21/S9)	AGID00034	0.9781015 (0.8)
33	321	HSP27	AGID00035	0.8948619 (0.8)
34	323	HSP27 (phospho Ser82)	AGID00036	0.9633624 (0.8)
35	325	HSP70	AGID00037	0.9461766 (0.8)
36	335	IGFBP2	AGID00038	0.943296 (0.8)
37	336	IGF-I Receptor beta	AGID00039	0.9522429 (0.8)
38	371	IRS2	AGID00040	0.9740997 (0.8)
39	377	JNK (phospho Thr183 Tyr185)	AGID00758	0.8889197 (0.8)
40	397	Lck	AGID00042	0.9612454 (0.8)
41	417	MEK1	AGID00044	0.9685391 (0.8)
42	444	mTOR	AGID00046	0.976951 (0.8)
43	446	mTOR (phospho Ser2448)	AGID00047	0.9755219 (0.8)
44	457	NF-kappaB p65 (phospho Ser536)	AGID00048	0.9640902 (0.8)
45	478	p38 MAPK	AGID00049	0.975269 (0.8)
46	481	p53	AGID00050	0.9424735 (0.8)
47	493	S6K1/p70	AGID00051	0.9719994 (0.8)
48	494	p70 S6 Kinase (phospho Thr389)	AGID00052	0.9621119 (0.8)
49	499	PAI-1	AGID00053	0.9430342 (0.8)
50	504	Paxillin	AGID00054	0.9694728 (0.8)
51	509	P-Cadherin	AGID00055	0.947193 (0.8)
52	515	PDK1	AGID00056	0.8932606 (0.8)
53	516	PDK1 (phospho Ser241)	AGID00057	0.9671688 (0.8)
54	552	Rb	AGID00059	0.9129533 (0.8)
55	557	Rb (phospho Ser807 Ser811)	AGID00060	0.974563 (0.8)
56	566	PTEN	AGID00061	0.9646271 (0.8)
57	600	S6 Ribosomal Protein (phospho Ser235/236)	AGID00062	0.9274014 (0.8)
58	601	S6 Ribosomal Protein (phospho Ser240 Ser244)	AGID00063	0.9481458 (0.8)
59	610	Smac/Diablo	AGID00064	0.9385024 (0.8)
60	616	Snail	AGID00065	0.9647389 (0.8)
61	621	Src	AGID00066	0.9515455 (0.8)
62	626	Src (phospho Tyr527)	AGID00068	0.9618513 (0.8)
63	638	Stat5a	AGID00069	0.9566399 (0.8)
64	646	Tau (5E2)	AGID00070	0.9411489 (0.8)
65	670	Tuberin	AGID00071	0.9749761 (0.8)
66	678	VASP	AGID00073	0.9696285 (0.8)
67	688	VEGF Receptor 2	AGID00074	0.9653699 (0.8)
68	693	VHL/EPPK1	AGID00075	0.9165644 (0.8)
69	699	XIAP	AGID00076	0.9788513 (0.8)
70	718	Stathmin-1	AGID00077	0.9589735 (0.8)
71	722	eIF4E	AGID00078	0.972136 (0.8)
72	727	c-Met (phospho Tyr1234_Tyr1235)	AGID00079	0.9690205 (0.8)
73	728	ErbB3/HER3 (phospho Y1289)	AGID00080	0.9616804 (0.8)
74	738	PRAS40	AGID00081	0.9060359 (0.8)
75	739	PRAS40 (phospho Thr246)	AGID00082	0.912333 (0.8)
76	754	PLK1	AGID00084	0.9695218 (0.8)
77	759	RSK1/2/3	AGID00085	0.9710018 (0.8)
78	764	GATA3	AGID00086	0.9271236 (0.8)
79	767	Notch3 [discontinued]	AGID00087	0.9307333 (0.8)
80	780	YAP [discontinued]	AGID00088	0.9443323 (0.8)
81	782	YAP (phospho Ser127)	AGID00089	0.971234 (0.8)
82	793	IGFBP3	AGID00090	0.9217585 (0.8)
83	796	Smad3	AGID00091	0.9694888 (0.8)
84	802	IRS1	AGID00092	0.9598157 (0.8)
85	808	PI3 Kinase p110 alpha	AGID00093	0.9377985 (0.8)
86	816	Pdcd4	AGID00094	0.9408745 (0.8)
87	835	YB1 (phospho Ser102)	AGID00095	0.9500114 (0.8)
88	842	p27 (phospho T157)	AGID00096	0.8932158 (0.8)
89	847	Rheb	AGID00097	0.9519699 (0.8)
90	850	p38/MAPK (phospho Thr180_Tyr182)	AGID00098	0.9317094 (0.8)
91	878	p27 KIP 1 (phospho Thr198)	AGID00099	0.9437535 (0.8)
92	883	14-3-3 zeta [discontinued]	AGID00101	0.9534269 (0.8)
93	890	Heregulin	AGID00103	0.9413335 (0.8)
94	891	PARK7/DJ1	AGID00104	0.8867532 (0.8)
95	898	BRCA1	AGID00497	0.9525768 (0.8)
96	903	Chk1 (phospho Ser345)	AGID00107	0.9509632 (0.8)
97	908	Transglutaminase II	AGID00109	0.9408885 (0.8)
98	911	HER3 [discontinued]	AGID00110	0.9599513 (0.8)
99	922	Smad1	AGID00113	0.9682287 (0.8)
100	932	PKCdelta (phospho Ser664)	AGID00114	0.9032424 (0.8)
101	937	CD49b	AGID00115	0.969555 (0.8)
102	940	Dvl3	AGID00116	0.9009875 (0.8)
103	943	Gab2 [discontinued]	AGID00117	0.9589927 (0.8)
104	951	Caspase-8	AGID00118	0.9730262 (0.8)
105	976	LDHA	AGID00119	0.9194951 (0.8)
106	985	53BP1	AGID00120	0.9613607 (0.8)
107	1005	Mnk1	AGID00122	0.9623743 (0.8)
108	1017	PEA-15	AGID00124	0.9522309 (0.8)
109	1025	PKM2	AGID00126	0.9377385 (0.8)
110	1033	Syk	AGID00128	0.9434592 (0.8)
111	1035	Glycogen Synthase	AGID00129	0.9455053 (0.8)
112	1036	Glycogen Synthase (phospho S641)	AGID00130	0.9664397 (0.8)
113	1038	HER-2/c-erbB-2/neu Ab-8	AGID00131	0.9189089 (0.8)
114	1044	XBP-1 [discontinued]	AGID00133	0.8105111 (0.8)
115	1046	Merlin/NF2	AGID00134	0.9637901 (0.8)
116	1060	eEF2	AGID00135	0.9515764 (0.8)
117	1061	eEF2K	AGID00136	0.9385004 (0.8)
118	1063	MSH6	AGID00138	0.9474267 (0.8)
119	1069	SDHB	AGID00141	0.9442492 (0.8)
120	1075	ErbB2/Her2 (phospho Tyr1248)	AGID00142	0.9306544 (0.8)
121	1076	MEK1/2 (phospho Ser217 Ser221)	AGID00143	0.9636905 (0.8)
122	1081	TTF1	AGID00144	0.9700302 (0.8)
123	1083	Rab11	AGID00145	0.9606906 (0.8)
124	1084	Akt	AGID00146	0.9521391 (0.8)
125	1094	GRB2	AGID00518	0.9355332 (0.8)
126	1107	TIGAR C-terminal	AGID00149	0.9344769 (0.8)
127	1116	COX IV	AGID00150	0.9368346 (0.8)
128	1119	p44/42 MAPK (Erk1/2) (137F5)	AGID00151	0.9567303 (0.8)
129	1120	EGF Receptor	AGID00152	0.9586751 (0.8)
130	1124	eIF4G	AGID00154	0.9691711 (0.8)
131	1125	Hamartin/TSC1 [discontinued]	AGID00155	0.8627103 (0.8)
132	1126	NDRG1 (phospho Thr346)	AGID00156	0.9431701 (0.8)
133	1127	SCD	AGID00157	0.9259437 (0.8)
134	1128	Raptor (24C12)	AGID00158	0.9733489 (0.8)
135	1129	Rictor	AGID00159	0.9759182 (0.8)
136	1130	Rictor (phospho Thr1135)	AGID00160	0.9705085 (0.8)
137	1136	N-Ras [disconintined]	AGID00162	0.9423658 (0.8)
138	1137	PKC (pan) (BetaII) (phospho Ser660)	AGID00163	0.9681681 (0.8)
139	1138	RBM15	AGID00164	0.9619345 (0.8)
140	1140	Transferrin R	AGID00165	0.9590934 (0.8)
141	1142	Annexin VII	AGID00166	0.9712887 (0.8)
142	1143	c-Myc [discontinued]	AGID00167	0.9351306 (0.8)
143	1146	c-Abl (phospho Tyr412)	AGID00168	0.9193344 (0.8)
144	1150	Rab25	AGID00169	0.9573257 (0.8)
145	1154	Akt (phospho Thr308)	AGID00170	0.9445615 (0.8)
146	1156	Fatty Acid Synthase	AGID00171	0.9683156 (0.8)
147	1158	PKCalpha	AGID00172	0.962302 (0.8)
148	1160	Myosin IIa (phospho Ser1943)	AGID00173	0.9575776 (0.8)
149	1163	GSK-3Beta (27C10)	AGID00174	0.9725725 (0.8)
150	1164	MDM2 (phospho Ser166)	AGID00175	0.9608582 (0.8)
151	1165	Caspase 8 (cleaved Asp391)	AGID00176	0.9516516 (0.8)
152	1166	Jak2	AGID00177	0.9627707 (0.8)
153	1170	beta Catenin (phospho Thr41_Ser45)	AGID00179	0.9618767 (0.8)
154	1171	Bim	AGID00180	0.9472812 (0.8)
155	1175	p38 alpha MAPK	AGID00181	0.9745468 (0.8)
156	1180	SHP-2 (phospho Tyr542)	AGID00183	0.9475507 (0.8)
157	1181	Vav1	AGID00184	0.9256921 (0.8)
158	1197	Stat3	AGID00185	0.9318793 (0.8)
159	1198	ADAR1	AGID00186	0.9770205 (0.8)
160	1200	Ets-1	AGID00187	0.9451932 (0.8)
161	1201	Raf-1/C-Raf	AGID00188	0.971613 (0.8)
162	1203	Chk1	AGID00189	0.976831 (0.8)
163	1204	PREX1 [discontinued]	AGID00190	0.9496418 (0.8)
164	1206	CD29	AGID00191	0.8724108 (0.8)
165	1207	BAP1	AGID00192	0.9528356 (0.8)
166	1208	Annexin I	AGID00193	0.955516 (0.8)
167	1217	A-Raf	AGID00194	0.9599421 (0.8)
168	1219	ENY2	AGID00196	0.9546449 (0.8)
169	1221	IGF-1 Receptor beta (phospho Tyr1135 Tyr1136)	AGID00197	0.8963871 (0.8)
170	1222	Mcl-1	AGID00198	0.8822471 (0.8)
171	1228	FAK	AGID00030	0.9482373 (0.8)
172	1242	PYGB	AGID00200	0.9380356 (0.8)
173	1243	MEK2	AGID00201	0.8801907 (0.8)
174	1245	PYGM/Glycogen Phosphorylase	AGID00202	0.9202552 (0.8)
175	1247	MTSS1	AGID00204	0.9000436 (0.8)
176	1250	Histone H3	AGID00205	0.8948276 (0.8)
177	1254	VDAC1/Porin	AGID00207	0.9243818 (0.8)
178	1256	UQCRC2	AGID00208	0.9458496 (0.8)
179	1257	Cyclophilin F	AGID00209	0.9597425 (0.8)
180	1258	Pyruvate Dehydrogenase E2	AGID00210	0.9435573 (0.8)
181	1263	GCN5L2	AGID00212	0.8583693 (0.8)
182	1267	UGT1A	AGID00213	0.9531326 (0.8)
183	1270	UBAC1	AGID00214	0.9731303 (0.8)
184	1271	Axl	AGID00215	0.9605365 (0.8)
185	1274	NAPSIN-A	AGID00216	0.9565543 (0.8)
186	1289	ATP5A	AGID00217	0.9388338 (0.8)
187	1290	Puma/BBC3	AGID00218	0.9677851 (0.8)
188	1299	Bcl2A1	AGID00219	0.9597886 (0.8)
189	1308	CD26/DPP4	AGID00220	0.9449072 (0.8)
190	1311	BiP/GRP78	AGID00221	0.9523157 (0.8)
191	1313	SLC1A5	AGID00222	0.9541518 (0.8)
192	1322	PAICS	AGID00224	0.9706281 (0.8)
193	1323	MIF [discontinued]	AGID00225	0.9214772 (0.8)
194	1330	PI3K p110 beta	AGID00226	0.8904578 (0.8)
195	1332	Rac1/Cdc42	AGID00227	0.9492674 (0.8)
196	1333	TFAM	AGID00228	0.9597038 (0.8)
197	1339	SDHA	AGID00230	0.9659281 (0.8)
198	1342	Histone H2AX (phospho Ser139)	AGID01354	0.9145711 (0.8)
199	1343	Vinculin	AGID00231	0.9549456 (0.8)
200	1344	MTCO1	AGID00232	0.9127544 (0.8)
201	1348	Chk1 (phospho S296)	AGID00234	0.9268195 (0.8)
202	1350	Epithelial Membrane Antigen	AGID00235	0.846869 (0.8)
203	1351	AMPK alpha 2 (phospho Ser345)	AGID00236	0.9321869 (0.8)
204	1352	CD45/T200/LCA Ab-2	AGID00237	0.8472055 (0.8)
205	1353	TWIST	AGID00238	0.9606605 (0.8)
206	1355	ERCC5/XPG	AGID00239	0.8782597 (0.8)
207	1359	XPA	AGID00241	0.9305823 (0.8)
208	1363	ATM	AGID00242	0.9037393 (0.8)
209	1367	LRP6 (phospho Ser1490)	AGID00244	0.9391575 (0.8)
210	1370	PAR [unavailable]	AGID00245	0.9459705 (0.8)
211	1375	RPA32 (phospho Ser4 Ser8)	AGID00246	0.9657315 (0.8)
212	1379	Detyrosinated alpha-Tubulin	AGID00247	0.9139773 (0.8)
213	1380	Dimethyl Histone H3	AGID00507	0.9394749 (0.8)
214	1383	PCNA	AGID00248	0.9563508 (0.8)
215	1387	IRF-1	AGID00223	0.9271266 (0.8)
216	1394	JAB1	AGID00250	0.9349966 (0.8)
217	1406	DUSP4/MKP2	AGID00253	0.9532061 (0.8)
218	1411	Slfn11 [discontinued]	AGID00255	0.9477286 (0.8)
219	1413	Jagged1	AGID00256	0.9590957 (0.8)
220	1419	NRF2	AGID00257	0.9549146 (0.8)
221	1420	NQO1	AGID00258	0.8481074 (0.8)
222	1426	PKC alpha/beta II (phospho Thr638 Thr641)	AGID00259	0.956841 (0.8)
223	1442	ARID1A	AGID00260	0.9694938 (0.8)
224	1454	Rad50	AGID00261	0.9716001 (0.8)
225	1491	Glutaminase	AGID00262	0.9415809 (0.8)
226	1560	ASNS	AGID00264	0.9447191 (0.8)
227	1565	c-Abl	AGID00265	0.9703374 (0.8)
228	1567	BRD4	AGID00266	0.970089 (0.8)
229	1568	Connexin 43	AGID00267	0.9241335 (0.8)
230	1569	ATRX	AGID00268	0.960654 (0.8)
231	1571	Coup-TFII	AGID00269	0.9713506 (0.8)
232	1579	GLI1	AGID00270	0.8984316 (0.8)
233	1582	HES1	AGID00271	0.9708186 (0.8)
234	1586	Insulin Receptor beta	AGID00272	0.9665942 (0.8)
235	1589	MRAP/B27 [discontinued]	AGID00273	0.9338649 (0.8)
236	1591	Patched	AGID00274	0.9003293 (0.8)
237	1607	Pyk2 (phospho Tyr402)	AGID00275	0.9656759 (0.8)
238	1612	Atg3	AGID00276	0.9653694 (0.8)
239	1613	Atg7	AGID00277	0.9794001 (0.8)
240	1615	c-IAP2	AGID00278	0.9257197 (0.8)
241	1618	LC3A/B	AGID00279	0.9530576 (0.8)
242	1622	PDHK1	AGID00280	0.9537657 (0.8)
243	1623	PHGDH	AGID00281	0.9633934 (0.8)
244	1624	RIP	AGID00282	0.9687828 (0.8)
245	1625	RIP3	AGID00283	0.914244 (0.8)
246	1626	ULK1 (phospho Ser757)	AGID00284	0.9626906 (0.8)
247	1627	WIPI1	AGID00285	0.9574562 (0.8)
248	1628	WIPI2	AGID00286	0.9688986 (0.8)
249	1630	Ambra1 (phospho Ser52)	AGID00287	0.9643345 (0.8)
250	1633	Monocarboxylic Acid Transporter 4	AGID00288	0.962688 (0.8)
251	1634	GCLC	AGID00289	0.9745019 (0.8)
252	1643	Lasu1/Ureb1	AGID00290	0.9251101 (0.8)
253	1647	Myosin IIa	AGID00291	0.8333232 (0.8)
254	1656	COG3	AGID00292	0.9006249 (0.8)
255	1658	CDK1-3 (phospho Thr14)	AGID00293	0.9649848 (0.8)
256	1662	Ubiquityl-Histone H2B (Lys120)	AGID00295	0.8934568 (0.8)
257	1667	PKA RI-alpha	AGID00296	0.9658884 (0.8)
258	1669	Oct-4	AGID00297	0.9571661 (0.8)
259	1670	Sox2	AGID00298	0.9483657 (0.8)
260	1675	MSI2	AGID00299	0.9709425 (0.8)
261	1701	Anti-Mouse Negative Control1	AGID01612	0.913335 (0.8)
262	1724	PD-L1	AGID00300	0.9436344 (0.8)
263	1725	B7-H3	AGID00301	0.9442247 (0.8)
264	1726	B7-H4	AGID00302	0.8818299 (0.8)
265	1737	CD171	AGID00303	0.923033 (0.8)
266	1744	DAP Kinase 2	AGID00304	0.9463073 (0.8)
267	1756	TRIM25	AGID00306	0.9697965 (0.8)
268	1757	KAP1	AGID00307	0.9667599 (0.8)
269	1770	DAP Kinase 1 (phospho S308)	AGID00308	0.9346854 (0.8)
270	1775	Atg4B	AGID00309	0.9440934 (0.8)
271	1776	Atg5	AGID00310	0.9690118 (0.8)
272	1780	MLKL	AGID00312	0.9687251 (0.8)
273	1781	UVRAG	AGID00313	0.9280714 (0.8)
274	1783	cdc2 (phospho Tyr15)	AGID00314	0.9563566 (0.8)
275	1795	ATR (phospho Ser428)	AGID00315	0.9689004 (0.8)
276	1800	Akt2	AGID00316	0.9723142 (0.8)
277	1802	Wee1	AGID00317	0.9635271 (0.8)
278	1803	Myt1	AGID00318	0.9703138 (0.8)
279	1807	Granzyme B	AGID00319	0.9286285 (0.8)
280	1808	HSP60	AGID00320	0.9115232 (0.8)
281	1809	Mitofusin-1	AGID00321	0.9605332 (0.8)
282	1810	Mitofusin-2	AGID00322	0.974748 (0.8)
283	1811	PAK1	AGID00323	0.9573511 (0.8)
284	1817	Pyruvate Dehydrogenase	AGID00324	0.949041 (0.8)
285	1818	SOD1	AGID00325	0.945076 (0.8)
286	1848	TAZ	AGID00327	0.9561123 (0.8)
287	1871	eIF4E (phospho Ser209)	AGID00328	0.9384445 (0.8)
288	1873	cdc25C	AGID00329	0.9521812 (0.8)
289	1874	S6 Ribosomal Protein	AGID00330	0.964373 (0.8)
290	1899	MR1	AGID00331	0.9506619 (0.8)
291	1902	HMHA1	AGID00333	0.956339 (0.8)
292	1923	CD2	AGID00475	0.8240663 (0.8)
293	1924	CD5	AGID00476	0.8144511 (0.8)
294	1934	TEAD	AGID00570	0.9767756 (0.8)
295	1936	DUSP6	AGID00334	0.9413582 (0.8)
296	1942	Estrogen Receptor A	AGID00335	0.9609022 (0.8)
297	1949	IL-6	AGID00336	0.9368011 (0.8)
298	1951	MERIT40	AGID00337	0.9553441 (0.8)
299	1952	MERIT40 (phospho Ser29)	AGID00338	0.9443048 (0.8)
300	1959	TWEAK Receptor/FN14	AGID00339	0.9518022 (0.8)
301	1969	Cleaved Notch1 (Val1744)	AGID00340	0.9625893 (0.8)
302	1978	RRM1	AGID00341	0.9570952 (0.8)
303	1979	Rad23A	AGID00342	0.9344949 (0.8)
304	1980	DDB-1	AGID00343	0.9629273 (0.8)
305	1981	RRM2	AGID00344	0.9582106 (0.8)
306	1990	CA9/CAIX	AGID00345	0.9531531 (0.8)
307	2008	Akt1 (phospho Ser473)	AGID00346	0.9635346 (0.8)
308	2009	Akt2 (phospho Ser474)	AGID00347	0.949281 (0.8)
309	2010	Akt1	AGID00348	0.9582103 (0.8)
310	2018	CIITA	AGID00350	0.9564884 (0.8)
311	2020	A1Up	AGID00351	0.8551194 (0.8)
312	2030	DNA Ligase IV	AGID00352	0.9526152 (0.8)
313	2031	S100A4	AGID00353	0.9484929 (0.8)
314	2055	CD68	AGID00499	0.8717007 (0.8)
315	2058	Wee1 (phospho Ser642)	AGID00354	0.9659982 (0.8)
316	2083	B-Raf	AGID00355	0.965844 (0.8)
317	2085	FGF-basic	AGID00356	0.9640328 (0.8)
318	2099	STING	AGID00357	0.9592697 (0.8)
319	2104	CD4	AGID00359	0.9192921 (0.8)
320	2112	Rad51	AGID00360	0.9465242 (0.8)
321	2118	MelanA	AGID00361	0.8330666 (0.8)
322	2119	Melanoma gp100	AGID00362	0.8894198 (0.8)
323	2129	H2A.X (phospho S140) gamma	AGID00363	0.9574991 (0.8)
324	2154	PTPN12	AGID00364	0.9363604 (0.8)
325	2155	Csk	AGID00365	0.9167475 (0.8)
326	2158	IDO	AGID00366	0.9230182 (0.8)
327	2160	CtIP	AGID00367	0.9261382 (0.8)
328	2169	GRB7	AGID00368	0.935481 (0.8)
329	2174	CD38	AGID00369	0.9316131 (0.8)
330	2185	PARP	AGID00370	0.9607554 (0.8)
331	2191	Androgen Receptor	AGID00371	0.9179901 (0.8)
332	2193	Erk5	AGID00372	0.9675144 (0.8)
333	2194	Erk5-MAPK7 (phospho Thr218 Tyr220)	AGID00373	0.93365 (0.8)
334	2209	PARG	AGID00374	0.9579751 (0.8)
335	2237	LAD1	AGID00375	0.9537515 (0.8)
336	2241	SHP-2/PTPN11	AGID00376	0.9611477 (0.8)
337	2245	PMS2	AGID00203	0.9616889 (0.8)
338	2264	Stat1 (phospho Tyr701)	AGID00517	0.944268 (0.8)
339	2269	Beclin 1	AGID00377	0.9510263 (0.8)
340	2277	PI3K p85	AGID00058	0.9265994 (0.8)
341	2289	FoxO3a	AGID00378	0.8013165 (0.8)
342	2291	SOD2	AGID00380	0.9539606 (0.8)
343	2296	Progesterone Receptor	AGID00381	0.9254973 (0.8)
344	2299	Cyclin D1	AGID00382	0.944159 (0.8)
345	2302	FANCD2	AGID00522	0.9382102 (0.8)
346	2309	GATA-6	AGID00383	0.9370915 (0.8)
347	2316	p21	AGID00384	0.9443951 (0.8)
348	2319	DM-K9-Histone-H3	AGID00386	0.9572461 (0.8)
349	2320	Glutamate Dehydrogenase1/2	AGID00387	0.967674 (0.8)
350	2321	Stat3 (phospho Tyr705)	AGID00388	0.933249 (0.8)
351	2324	MLH1	AGID00389	0.9677568 (0.8)
352	2325	MSH2	AGID00390	0.9699057 (0.8)
353	2332	Aurora A	AGID00391	0.9636684 (0.8)
354	2333	Aurora A-C (phospho Thr288 Thr232 Thr198)	AGID00392	0.9583586 (0.8)
355	2334	CREB (phospho Ser133)	AGID00393	0.9421951 (0.8)
356	2337	Enolase-1	AGID00394	0.8354087 (0.8)
357	2338	Enolase-2	AGID00395	0.9554646 (0.8)
358	2339	Grp75	AGID00396	0.9253466 (0.8)
359	2340	Hexokinase I	AGID00397	0.9664494 (0.8)
360	2341	Histone H3 (phospho Ser10)	AGID00398	0.8795225 (0.8)
361	2344	DNMT1	AGID00399	0.9673093 (0.8)
362	2348	cGAS	AGID02101	0.9288799 (0.8)
363	2356	Claudin-7	AGID00400	0.9445869 (0.8)
364	2358	Myosin Heavy Chain 11	AGID00401	0.8978076 (0.8)
365	2360	MMP14	AGID00402	0.9452421 (0.8)
366	2365	MITF	AGID00403	0.8959379 (0.8)
367	2367	ACSL1	AGID00404	0.8504766 (0.8)
368	2368	ATP-Citrate Lyase (phospho Ser455)	AGID02114	0.9330814 (0.8)
369	2369	ERRalpha	AGID00405	0.9577558 (0.8)
370	2370	Hsp75/TRAP1	AGID00406	0.956647 (0.8)
371	2371	DNA Polymerase gamma (D1Y6R)	AGID00407	0.9626628 (0.8)
372	2372	AceCS1 [D19C6]	AGID00408	0.9535358 (0.8)
373	2373	DRP1	AGID00409	0.972333 (0.8)
374	2376	PAK4-6 (phospho Ser474 Ser602 Ser560)	AGID00551	0.9614041 (0.8)
375	2377	PAK1-2 (phospho Thr423 Thr402)	AGID00550	0.9344481 (0.8)
376	2382	14-3-3 beta/alpha	AGID00100	0.803956 (0.8)
377	2383	CD20 [unavailable]	AGID00410	0.8810636 (0.8)
378	2384	CD44	AGID00411	0.9254056 (0.8)
379	2388	HLA/DRA	AGID00415	0.8200742 (0.8)
380	2389	RPA32/RPA2	AGID00416	0.9267239 (0.8)
381	2390	TUFM	AGID00417	0.8731398 (0.8)
382	2391	N-Cadherin	AGID00418	0.8970755 (0.8)
383	2392	HIF-1A	AGID00419	0.9465405 (0.8)
384	2393	p16INK4a	AGID00420	0.929043 (0.8)
385	2394	VHL	AGID00421	0.8771149 (0.8)
386	2396	Cdc6	AGID00422	0.9667521 (0.8)
387	2397	CDT1	AGID00423	0.8962212 (0.8)
388	2398	PRC1 (phospho Thr481)	AGID00424	0.932046 (0.8)
389	2399	PHLPP	AGID00425	0.965595 (0.8)
390	2400	TRIP13	AGID00426	0.9472883 (0.8)
391	2402	DDR1	AGID00427	0.9686243 (0.8)
392	2403	DDR1 (phospho Tyr513)	AGID00428	0.9225944 (0.8)
393	2405	CENP-A	AGID00556	0.9377175 (0.8)
394	2406	CDK9	AGID00557	0.9693469 (0.8)
395	2407	Calnexin	AGID00429	0.878015 (0.8)
396	2409	SGK3	AGID00430	0.9326198 (0.8)
397	2410	CHD1L	AGID00447	0.9753853 (0.8)
398	2411	SGK1 (D27C11)	AGID00431	0.9544119 (0.8)
399	2412	TCF8/ZEB1	AGID00432	0.9455113 (0.8)
400	2414	Bcl-2	AGID00433	0.910303 (0.8)
401	2416	VEGF Receptor 2 (phospho Tyr1175)	AGID02125	0.9607526 (0.8)
402	2417	c-Jun (phospho Ser73)	AGID00434	0.9401297 (0.8)
403	2419	TYRO3/Dkt	AGID00436	0.9572031 (0.8)
404	2420	Cyclin E1 (D7T3U)	AGID00437	0.8714955 (0.8)
405	2421	EphA2	AGID00438	0.9588367 (0.8)
406	2422	EphA2 (phospho Ser897)	AGID00552	0.9405829 (0.8)
407	2423	EphA2 (phoshpo Tyr588)	AGID00553	0.9661385 (0.8)
408	2424	Lyn	AGID00439	0.8978387 (0.8)
409	2425	RSK1	AGID00554	0.9729916 (0.8)
410	2429	PERK	AGID00440	0.9688173 (0.8)
411	2431	SOX17	AGID02130	0.9504585 (0.8)
412	2434	PAX8	AGID00441	0.9598697 (0.8)
413	2435	Hexokinase II	AGID00442	0.9730491 (0.8)
414	2436	NDUFB4	AGID02133	0.8494855 (0.8)
415	2439	JNK2	AGID02136	0.8749537 (0.8)
416	2440	XRCC1	AGID02137	0.9388099 (0.8)
417	2441	PLCG2 (phospho Tyr759)	AGID02138	0.8524434 (0.8)
418	2443	PD1	AGID00413	0.8625116 (0.8)
419	2446	G6PD	AGID02141	0.946611 (0.8)
420	2447	Phospho-ATM (Ser1981) (D25E5)	AGID02142	0.8722743 (0.8)
421	2448	Phospho-RSK1 (Thr573)	AGID00182	0.9692398 (0.8)
422	2449	Beta-Actin	AGID02143	0.9247285 (0.8)
423	2450	ACVRL1	AGID02144	0.9198876 (0.8)
424	2451	ATP5H	AGID02145	0.8917392 (0.8)
425	2453	c-Kit	AGID02147	0.863543 (0.8)
426	2456	ATR (E1S3S)	AGID02150	0.924404 (0.8)
427	2457	FAK (phospho Tyr397)	AGID02151	0.9574897 (0.8)
428	2458	FoxM1 (D3F2B)	AGID02152	0.9574791 (0.8)
429	2459	INPP4b (D9K1B) XP	AGID02153	0.9612804 (0.8)
430	2460	p44/42 MAPK Erk1/2 (phospho Thr202/Tyr204	AGID02154	0.9475988 (0.8)
431	2461	Notch1 (D1E11) XP	AGID02155	0.9095256 (0.8)
432	2463	Phospho-Src Family (Tyr416) (D49G4)	AGID02157	0.9508316 (0.8)
433	2466	E2F-1	AGID00211	0.9339988 (0.8)
434	2467	SMAD4	AGID02160	0.9632386 (0.8)
435	2469	hnRNP K	AGID02161	0.9733059 (0.8)
436	2475	FRS2-alpha (phospho Tyr196)	AGID02167	0.9680371 (0.8)
437	2476	Shc (phospho Try 317)	AGID02168	0.9494271 (0.8)
438	2478	CRABP1	AGID00567	0.9031059 (0.8)
439	2479	CRABP2	AGID00568	0.8757242 (0.8)
440	2480	FABP5	AGID02205	0.8253311 (0.8)
441	2484	SOX7	AGID00569	0.9380699 (0.8)
442	2486	PAX6	AGID00513	0.9369742 (0.8)
443	2489	PLC gamma1	AGID00512	0.9552882 (0.8)
444	2490	PLC gamma1 (phospho Ser1248)	AGID00516	0.9206757 (0.8)
445	2492	EVI1	AGID00511	0.9433691 (0.8)
446	2495	SFRP1	AGID02179	0.9301696 (0.8)
447	2496	GCLM	AGID00305	0.9102357 (0.8)
448	2498	GGPS1	AGID02182	0.8832655 (0.8)
449	2499	YES1	AGID02183	0.9416693 (0.8)
450	2507	A-Raf (phospho Ser299)	AGID02191	0.9519954 (0.8)
451	2511	Tuberin (phospho Thr1462)	AGID02194	0.964274 (0.8)
452	2512	Aurora B	AGID02195	0.9593125 (0.8)
453	2514	E-Cadherin	AGID02196	0.9330237 (0.8)
454	2515	FoxO3a (phospho Ser318/Ser321)	AGID02197	0.9432163 (0.8)
455	2516	CD74	AGID02198	0.8076596 (0.8)
456	2517	PAK4	AGID02199	0.9658303 (0.8)
457	2519	IRF-3	AGID00519	0.8670854 (0.8)
458	2522	MIG6	AGID00137	0.851189 (0.8)
459	2523	p27 KIP1	AGID00105	0.9598216 (0.8)
460	2524	HLA-DQA1	AGID00332	0.8170732 (0.8)
461	2525	XPF	AGID00349	0.9177279 (0.8)
462	2526	Rad17 (phospho Ser645)	AGID00521	0.964323 (0.8)
463	2529	CD134/OX40	AGID00358	0.8270023 (0.8)
464	2530	Glucocorticoid Receptor	AGID00548	0.9600718 (0.8)
465	2533	PEA15 (phopsho Ser116)	AGID00125	0.819012 (0.8)
466	2539	Midkine	AGID00558	0.8679837 (0.8)
467	2541	TRIM24	AGID00559	0.9281891 (0.8)
468	2545	LCN2	AGID00563	0.9014832 (0.8)
469	2546	KEAP1	AGID00564	0.8915816 (0.8)
470	2547	Synaptophysin	AGID00565	0.8680096 (0.8)
471	2549	ERCC1	AGID00240	0.8175521 (0.8)
472	2551	DYRK1B	AGID00571	0.9103376 (0.8)
473	2555	ZAP-70	AGID00326	0.9475641 (0.8)
474	2557	SF2	AGID00161	0.898069 (0.8)
475	2558	MMP-2	AGID00045	0.826746 (0.8)
476	2562	Cox2	AGID00195	0.9155866 (0.8)
477	2569	PGM1	AGID02207	0.9240177 (0.8)
478	2570	SIRP alpha	AGID02208	0.8318585 (0.8)
479	2572	YTHDF3	AGID02210	0.9506961 (0.8)
480	2574	METTL3	AGID02212	0.8760443 (0.8)
481	2575	FTO	AGID02213	0.924785 (0.8)
482	2576	WTAP	AGID02214	0.9482209 (0.8)
483	2577	ALKBH5	AGID02215	0.9589599 (0.8)
484	2579	YTHDF2	AGID02217	0.9571812 (0.8)
485	2583	IMP3	AGID02221	0.9114589 (0.8)
486	2588	Gli3	AGID00263	0.9729946 (0.8)
487	2594	PIP4K2A	AGID02225	0.9635816 (0.8)
488	2595	PIP4K2B	AGID02226	0.9630762 (0.8)

## Sheet: Sample QC metrics
Level_3_Linear
Order	Sample Source	Category_1	Category_2	Category_3	Sample	Sample Name	Sample description	Sample Type	Total Protein Content (RED=Low Protein<log2(-3))
882	Yanis Boumber (Iuliia Topchu)	11_Yanis_Boumber__Iuliia_Topchu_B			sample	Yanis_Boumber__Iuliia_Topchu_7	D1	human cell line	0.04
883	Yanis Boumber (Iuliia Topchu)	11_Yanis_Boumber__Iuliia_Topchu_B			sample	Yanis_Boumber__Iuliia_Topchu_8	D2	human cell line	0.043
884	Yanis Boumber (Iuliia Topchu)	11_Yanis_Boumber__Iuliia_Topchu_B			sample	Yanis_Boumber__Iuliia_Topchu_9	E1	human cell line	0.016
885	Yanis Boumber (Iuliia Topchu)	11_Yanis_Boumber__Iuliia_Topchu_B			sample	Yanis_Boumber__Iuliia_Topchu_10	E2	human cell line	0.057
886	Yanis Boumber (Iuliia Topchu)	11_Yanis_Boumber__Iuliia_Topchu_B			sample	Yanis_Boumber__Iuliia_Topchu_11	F1	human cell line	0.062
887	Yanis Boumber (Iuliia Topchu)	11_Yanis_Boumber__Iuliia_Topchu_B			sample	Yanis_Boumber__Iuliia_Topchu_12	F2	human cell line	0.046

## Sheet: Report Software Versions
RPPA Software Module	Version Number
RPPA Pipeline Git Tag	rppa-gdac-5.0.22-d1c46645dcd5d9a6081d493b39b756c148845227
RPPASPACE	v_1.0.7
RPPAQC	v_1.0.3
RBN	v_1.4.17
R	v_3.6.0 (2019-04-26)
Invariant Set	v_Not Available
Data Analysis & Reporting	v 2.1.1
NGCHM	v 2.3.5
